# Supplementary material for: Rhizospheric soil alter extracellular vesicles in the roots of Huperzia serrata and their carried miRNA
Source: Front Genet. 2026 May 13;17:1696647. doi: 10.3389/fgene.2026.1696647 (PMC13211858; doi:10.3389/fgene.2026.1696647)
Supplement: Supplementary file 1 [file Table2.xlsx]

## Sheet: S2
Table S2 Summary of miRNA sequences
Sample	Reads	Aligned_reads	Aligned(%)
Blank1	24299099	8553598	35.2
Blank2	24561454	9197658	37.45
Blank3	24783370	9182153	37.05
Treat1	23919469	7235607	30.25
Treat2	23824499	7527883	31.6
Treat3	24221356	7586321	31.32
On average, 33.81% of the clean reads were mapped to the genome of Selaginella moellendorffii
