# Supplementary material for: Rhizospheric soil alter extracellular vesicles in the roots of Huperzia serrata and their carried miRNA
Source: Front Genet. 2026 May 13;17:1696647. doi: 10.3389/fgene.2026.1696647 (PMC13211858; doi:10.3389/fgene.2026.1696647)
Supplement: Supplementary file 2 [file Table3.xlsx]

## Sheet: S3
Table S3 Known and novel miRNAs identified in six libraries
miRNA_id	Blank1	Blank2	Blank3	Treated1	Treated2	Treated3	Blank	Treated	Sequence	Length
hse-miR10209-3p	0	0	0	0	0.041974	0.041286	0	0.0277533	TCACGGATGACGTGGCGGACC	21
hse-miR1024a	0	0	0	0.083614	0	0	0	0.0278713	TCTGGTTGGATTGTAGGCCTC	21
hse-miR1026a	0	0	0.080699	0	0	0	0.0268997	0	TGAGAAAGACTTGAGAGGACA	21
hse-miR1030a	0	0	0	0	0.041974	0	0	0.0139913	TCTGCATCTGCACCTGCACCA	21
hse-miR10438	0	0.244285	0	0	0	0	0.0814283	0	TTGGACTAAGGTTTTTTGGCAC	22
hse-miR10448	0	0	0	0.125421	0.041974	0.123858	0	0.0970843	TTAGGCTTTGTGGGACGTGATT	22
hse-miR1095a	0	0	0	0	0.167894	0	0	0.0559647	TAGGTTCCCTTGTTTCCAAAT	21
hse-miR10980a	0.082308	0	0	0	0	0	0.027436	0	CACCTGGGACTTGCAGCCATG	21
hse-miR11003	0	0	0	0	0	0.041286	0	0.013762	ACACAATATACGATGAACAGA	21
hse-miR11022	0	0	0	0	0	0.082572	0	0.027524	CGAGGCTGTGGGTGGAGAGGT	21
hse-miR11033	0	0	0	0	0	0.041286	0	0.013762	CCGGTACCGGGGCCACGTCTGC	22
hse-miR11045	0	0	0.04035	0	0	0	0.01345	0	TTTGAAATTCTGGAATTGAGACA	23
hse-miR11078g-3p	0	0.040714	0	0	0	0	0.0135713	0	TAAAATCTGATTGGCTGACGGTGT	24
hse-miR11108c-3p	0	0.081428	0	0	0	0	0.0271427	0	AATGTGATTGGATGATGGGTT	21
hse-miR1113	0	0	0	0	0.041974	0	0	0.0139913	TGAGCAGTCATAAGGTAGCCT	21
hse-miR11171-5p	0	0.040714	0	0.041807	0	0	0.0135713	0.0139357	GCTTGACGATCGGGCCTGGAGAGC	24
hse-miR11305	0	0	0	0	0.041974	0	0	0.0139913	TTTTGGTCCGAATCCGAGCTCC	22
hse-miR11327	0	0	0	0.041807	0	0.041286	0	0.0276977	TATAGATTGACTGGGGTAACT	21
hse-miR1135	0	0	0	0	0	0.041286	0	0.013762	CTGCGACAAGTAATTCCGAACGGA	24
hse-miR11409a	0.164615	0	0	0	0	0	0.0548717	0	AACCCCGGATCTATCAAGCTC	21
hse-miR11439	0	0	0	0.125421	0	0.041286	0	0.055569	ATGGTCAGTCCTCCCTCGCCT	21
hse-miR11477	0	0	0	0.125421	0	0	0	0.041807	GCCGTAGCTTGACACAGAGC	20
hse-miR11514	0	0	0	0	0.041974	0	0	0.0139913	TCCTCTACCGTCAAAATCTTC	21
hse-miR11606	0.041154	0	0	0.167228	0	0.082572	0.013718	0.0832667	TGGTGGACTCCAATTCGCATA	21
hse-miR11607	0	0	0	0.041807	0.041974	0	0	0.027927	GATCACTCGGTTGTCTGACACAC	23
hse-miR1214	0.041154	0	0	0.041807	0	0	0.013718	0.0139357	TACTATGAGAATCTCGCGGCC	21
hse-miR1221-3p	0	0	0	0	0	0.041286	0	0.013762	TGGCCCATGCACAGTATCTACG	22
hse-miR1311a-5p	0	0	0	0	0.041974	0	0	0.0139913	CGCACTGGCATAACTCTGACC	21
hse-miR1426	0.205769	0.162857	0	0	0	0	0.122875	0	AGAATCTTGATGATGATTAAA	21
hse-miR1445	0	0	0	0	0.041974	0	0	0.0139913	TCCCTTGTAGACTAGAAAAA	20
hse-miR156	0	1.14	0	0	0	0	0.379999	0	CTGACAGAAGAGAGTGAGCAC	21
hse-miR156	0.123461	0.040714	0	0.083614	1.00737	0.041286	0.054725	0.377422	TTGACAGAAGATAGAGAGC	19
hse-miR156	3.00423	0.814284	0.484196	0.083614	0.629604	0.743146	1.43424	0.485455	TTTGACAGAAGATAGAGAGCAC	22
hse-miR156a	0	0	0	0	0.125921	0	0	0.0419737	TGACAGAAGAGAGTGAGCAC	20
hse-miR156a	0	0	0	0	0.125921	0.041286	0	0.0557357	TGACAGAAGAGAGTGAGCACA	21
hse-miR156ab	0	0	0	0	0	0.041286	0	0.013762	ATTTAAGTGATGGGAGCTCCG	21
hse-miR156ab	0	0	0.080699	0	0	0	0.0268997	0	TTGACAGGAGATAGAGAGCAC	21
hse-miR156b	0.041154	0	0	0.041807	0	0	0.013718	0.0139357	TGACAGAAGAGAGTGGGCAC	20
hse-miR156b	0	0	0	0.209035	0	0	0	0.0696783	TTGACAGAAGAGAGTGAGCAC	21
hse-miR156b	0.370384	0	0	0	0	0.123858	0.123461	0.041286	TGACAGAAGAGAGTGAGCATA	21
hse-miR156b	0.041154	1.22143	0.403496	0.459876	0.293815	1.89915	0.555359	0.88428	TTGACAGAAGATAGAGAGCAC	21
hse-miR156d-5p	0	0	0	0.501683	0.167894	0.041286	0	0.236954	TGACAGAAGATAGAGAGCGC	20
hse-miR156e	0	0.040714	0	0	0	0	0.0135713	0	TTGACAGAAGATAGAGGGCAC	21
hse-miR156e	0	0	0.04035	0	0	0	0.01345	0	TGACAGAGGAGAGTGAGCAC	20
hse-miR156e	0.041154	0	0	0	0.629604	0.082572	0.013718	0.237392	CTGACAGAAGATAGAGAGCAC	21
hse-miR156e-5p	0	0.162857	0	0	0.167894	0.123858	0.0542857	0.0972507	GTGACAGAAGATAGAGAGCGC	21
hse-miR156f-5p	0	0	0	0.083614	0	0	0	0.0278713	CTGACAGAAGAGAGTGAGCA	20
hse-miR156g-5p	0	0	0.04035	0	0	0	0.01345	0	CGACAGAAGAGAGTGAGCAC	20
hse-miR156g-5p	0.041154	0	0	0	0.125921	0.041286	0.013718	0.0557357	TTGACGGAAGATAGAGAGCAC	21
hse-miR156h	0	1.18071	0	0	0	0	0.393571	0	TGACAGAAGAGAGTGAGCTC	20
hse-miR156i-5p	0	0	0	0.041807	0	0	0	0.0139357	TTGACAGAAGATAGATAGCAC	21
hse-miR156j	0.082308	0	0.403496	0.041807	0	0.041286	0.161935	0.0276977	GTTGACAGAAGAGAGTGAGCAC	22
hse-miR156j-5p	0	0	0	0	0.041974	0	0	0.0139913	AGCTGCTGACTCGTTGGTTCA	21
hse-miR156l	0.041154	0	0	0	0	0	0.013718	0	TTGACAGAAGATGGAGAGCAC	21
hse-miR156q	0	0.040714	0.968391	0	0.041974	0.041286	0.336368	0.0277533	TGACAGAAGAGAGTGAGCACT	21
hse-miR156r	0.288077	0.081428	0	0.376263	0	0.867003	0.123168	0.414422	CTGACAGAAGATAGAGAGCAT	21
hse-miR157d-5p	0	0	0	0.083614	0	0	0	0.0278713	TGACAGAAGATAGAGAGCAC	20
hse-miR159	0	0	0	0	0.167894	0	0	0.0559647	TTTGGATTGAAGGGAGCTCTA	21
hse-miR159	0	0.040714	0	0	0	0	0.0135713	0	TTTGGACTGAAGGGAGCTCTA	21
hse-miR159a	0	0	0	0.376263	0.629604	0	0	0.335289	TTGGATTGAAGGGAGCTCCA	20
hse-miR159a-3p	0.246923	0.040714	0.04035	0.418069	1.88881	0.454145	0.109329	0.920342	CTTGGATTGAAGGGAGCTCT	20
hse-miR159a-5p	0.493845	0	0.201748	0	0	0.041286	0.231864	0.013762	AGCTGCTGAGCTATGGATCCC	21
hse-miR159b	0	0	0	0.041807	0.041974	0	0	0.027927	TTTGGATTGAAGGGAGCTCTG	21
hse-miR159b	0	0	0	0.041807	0	0	0	0.0139357	ATTGGATTGAAGGGAGCTCCT	21
hse-miR159b	0	0	0	0.125421	0	0	0	0.041807	ATTGGATTGAAGGGAGCTCTC	21
hse-miR159b	0	0	0	0	0.041974	0	0	0.0139913	TTTGGATTGAAGGGAGCTCTC	21
hse-miR159b	0	0	0.242098	1.75589	0.58763	3.71573	0.0806993	2.01975	CTTGGATTGAAGGGAGCTCC	20
hse-miR159b-3p	0	0	0	0	0	0.082572	0	0.027524	ATTGGAGTGAAGGGAGCTCCA	21
hse-miR159b-5p	0.041154	0	0.242098	0.041807	0.041974	0	0.0944173	0.027927	AGCTGCCGACTCATTCATTCA	21
hse-miR159b-5p	0	0	0	0.041807	0	0	0	0.0139357	AGCTGCTAAGCTATGGATCCC	21
hse-miR159c	0	0	0	0.041807	0	0	0	0.0139357	ATTGGAGTGAAGGGAGCTCCG	21
hse-miR159c	0	0.122143	0	0.083614	0.167894	0.082572	0.0407143	0.11136	ATTGGATTGAAGGGAGCTCCA	21
hse-miR159c	0.041154	0	0	0.167228	0.125921	0.619288	0.013718	0.304146	ATTGGATTGAAGGGAGCTCCC	21
hse-miR159c	0.32923	0.48857	0	2.17396	1.80486	1.27986	0.2726	1.7529	CTTGGATTGAAGGGAGCTCCC	21
hse-miR159c-3p	0	0	0.363147	0.125421	0.251842	0.412859	0.121049	0.263374	TTTGGATTGAAGGGAGCTCCT	21
hse-miR159c-3p	0.041154	1.18071	0.04035	0.752525	0.755525	1.23858	0.420739	0.915542	CTTGGACTGAAGGGAGCTCCC	21
hse-miR159d	0	0	0	0.501683	0.041974	0.041286	0	0.194981	ATTGGATTGAAGGGAGCTCCG	21
hse-miR159d	0.246923	0.895712	0	0.250842	1.17526	0.412859	0.380878	0.612987	CTTGGATTGAAGGGAGCTCCT	21
hse-miR159e	0	0	0	0.041807	0	0.041286	0	0.0276977	CTTGGATTCAAGGGAGCTCCT	21
hse-miR159f	0	0	0	0.334456	0.545657	0.289001	0	0.389705	CTTGGATTGAAGGGAGCTCTA	21
hse-miR159g-3p	0.041154	0	0	0	0.125921	0.206429	0.013718	0.110783	TTTGGAGTGAAGGGAGTTCTG	21
hse-miR160	0	0	0	0	0.041974	0	0	0.0139913	TGGCATACAGGGAGCCAGGCA	21
hse-miR160c-3p	0	0	0	0	0	0.041286	0	0.013762	GCGTACAAGGAGCCAAGCATG	21
hse-miR160c-3p	0	0	0	0.083614	0	0	0	0.0278713	CGTACAAGGAGTCAAGCATGA	21
hse-miR164a	0	0	0	0	0.041974	0	0	0.0139913	TGGAGAAGCAGGGCACTTGCT	21
hse-miR165a-3p	0.205769	0	0	0	0	0.041286	0.0685897	0.013762	TCGGACCAGGCTTCATCCCC	20
hse-miR166-3p	0.534999	1.01785	0.403496	13.4618	6.50591	3.30287	0.652117	7.75687	ATTTCGGACCAGGCTTCATTCCCC	24
hse-miR166a	0.123461	0.040714	4.64021	0	0	0.412859	1.60146	0.13762	TCGGACCAGGCTTCATTCCCGT	22
hse-miR166a	0	0	0	0	0	1.56886	0	0.522954	TCGGACCAGGCTTCATTCC	19
hse-miR166a	0	0	2.09818	0	0.881446	0.041286	0.699394	0.307577	TCTCGGACCAGGCTTCATTCC	21
hse-miR166a	0.781922	0.040714	0.524545	0.836139	0.251842	1.36243	0.44906	0.816805	TCGGACCAGGCTTCATTCCTC	21
hse-miR166a-3p	0	0.732856	1.25084	0.167228	0.167894	0.082572	0.661232	0.139231	TCGGACCAGGCTTCATTCCCC	21
hse-miR166a-3p	1.39923	1.34357	0.322797	0.54349	1.17526	9.61961	1.02187	3.77945	TCGGACCAGGCTTCATTCCCCC	22
hse-miR166b	0	0	0	0.167228	0.209868	0.165144	0	0.180747	TCTCGGACCAGGCTTCATTCT	21
hse-miR166b	1.31692	0	0.161399	0.167228	0.46171	0.082572	0.492773	0.23717	TCGGACCAGGCTTCATTCCTA	21
hse-miR166b	5.51461	0	0.121049	1.42144	0.46171	3.5093	1.87855	1.79748	TCGGACCAGGCTTCATTCCCTT	22
hse-miR166c	0.041154	0.122143	0.04035	0	0.041974	0.082572	0.0678823	0.0415153	TCGGACCAGGCTTCATCCCCC	21
hse-miR166c	0.041154	0	0	0.083614	0.041974	0.082572	0.013718	0.0693867	CCGGACCAGGCTTCATCCCCT	21
hse-miR166c	0	0.284999	0.322797	0.041807	0	0.206429	0.202599	0.0827453	TCGGACCAGGCTTCATTCCT	20
hse-miR166c	0	0	0	0.083614	0.041974	0.041286	0	0.0556247	TATATGATCTCGGACCAGGCT	21
hse-miR166c-3p	0.082308	0.203571	0.201748	2.29938	11.5427	1.19729	0.162542	5.01314	TCGGACCAGGCTTCATTCCCCT	22
hse-miR166d	0	0.122143	0	0	0.377762	0.165144	0.0407143	0.180969	TCGGACCAGGCTTCATTCCCG	21
hse-miR166e	0.123461	0.122143	0.080699	3.13552	0.167894	0.041286	0.108768	1.1149	TCGGACCAGGCTTCATTCCCT	21
hse-miR166e-3p	0	0	0.04035	0	0.041974	0.082572	0.01345	0.0415153	TCGAACCAGGCTTCATTCCCC	21
hse-miR166e-3p	0.164615	5.49642	0	0.250842	1.93079	0.123858	1.88701	0.768495	CTCGGACCAGGCTTCATTCCC	21
hse-miR166g	0.082308	0	0.080699	0	0	0	0.0543357	0	TCGGACCAGGCTTCATTCCC	20
hse-miR166i	0.041154	0.081428	0.080699	0.167228	0.083947	0.247715	0.0677603	0.166297	TCGGACCAGGCTTCATTCTC	20
hse-miR166i	0	0	0	0.041807	0	0	0	0.0139357	TTGGACCAGGCTTCATTCCCC	21
hse-miR166i-3p	0	0	0	0.041807	0	0	0	0.0139357	TCGGATCAGGCTTCATTCCTC	21
hse-miR166j	0.041154	0	0.04035	0	0.041974	0.041286	0.027168	0.0277533	TCCGGACCAGGCTTCATTCCC	21
hse-miR166j	0.082308	0	0.080699	0.167228	0.125921	0.123858	0.0543357	0.139002	CCGGACCAGGCTTCATTCCCC	21
hse-miR166m	0	0.040714	0	0	0	0	0.0135713	0	TCGGACCAGGCATCATTCCTT	21
hse-miR166p	0.082308	0	0	0.041807	0.041974	0	0.027436	0.027927	TCGGACCAGGCTCCATTCCTT	21
hse-miR169d	0.041154	0.081428	0	0	0	0	0.0408607	0	TAGCCAAGGAGACTGCCTATG	21
hse-miR171a	0	0	0	0.083614	0.041974	0	0	0.0418627	TTGAGCCGTGCCAATATCGCA	21
hse-miR171l-5p	0	0	0	0.125421	0	0	0	0.041807	TATTGGCGTGCCTCAATCCGA	21
hse-miR171m-5p	0	0	0	0.041807	0	0	0	0.0139357	TATTGGCGCGCCTCAATCCGA	21
hse-miR1854-5p	0.082308	0	0	0	0	0	0.027436	0	TGGTGAAATTTGTAGATTGGA	21
hse-miR1858a	0	0	0	0	0.041974	0	0	0.0139913	GAGAGGAGGACGGAGTGGGGC	21
hse-miR2629a	0	0	0	0	0	0.041286	0	0.013762	AGTTTTCCTCGGTAGTTAACT	21
hse-miR2916	0.205769	0.040714	0	0.501683	0.419736	0.412859	0.082161	0.444759	TGGGGACTCGAAGACGATCATAT	23
hse-miR2950a	0	0	0	0	0	0.165144	0	0.055048	TTCCATCTCTTGCACACTGAG	21
hse-miR319	0	0	0	0	0	0.041286	0	0.013762	ATTGGACTGAAGGGAGCTCC	20
hse-miR319	0	0	0	0.627104	0.041974	0.041286	0	0.236788	TTGGACTGAAGGGAGCTCC	19
hse-miR319	0.740768	1.71	0	1.46324	2.30855	3.17901	0.816921	2.31693	TTGGACTGAAGGGAGCTCCCT	21
hse-miR319a	0	0.040714	0	0.125421	0.167894	0.247715	0.0135713	0.180343	CTTGGACTGAAGGGAGCTCC	20
hse-miR319a	0	0	0	0.167228	0.041974	0.867003	0	0.358735	TTGGACTGAAGGGAGCTCCC	20
hse-miR319a-3p.2-3p	0	0	0	0.083614	0.041974	0	0	0.0418627	TTGGACTGAAGGGTGCTCCC	20
hse-miR319b	0	0	0	0	0	0.082572	0	0.027524	TTTGGACTGAAGGGAGCTCCT	21
hse-miR319c	0.082308	0	0	0	0.293815	0.165144	0.027436	0.152986	TTGGACTGAAGGGAGCTCCT	20
hse-miR319c-3p	0.987691	0.081428	0	0.125421	0.419736	0.165144	0.356373	0.236767	TTGGACTGAAGGGAGCTCCCA	21
hse-miR319c-3p	0	0	0	0.125421	0.167894	0	0	0.0977717	TTGGACTGAAGGGAGCTCCTT	21
hse-miR319d	0	0.040714	0	0.125421	0.041974	0.412859	0.0135713	0.193418	TTGGACTGAAGGGAGCGCCC	20
hse-miR319g	0	0	0	0.083614	0.545657	0	0	0.209757	TTGGACTGAAGGGAGCTCCTTC	22
hse-miR319h	0.082308	0.162857	0	0.459876	0.251842	0.206429	0.0817217	0.306049	CTTGGACTGAAGGGAGCTCCT	21
hse-miR319i	0	0.040714	0	0	0	0	0.0135713	0	TTGGGCTGAAGGGAGCTCCC	20
hse-miR319n	0.082308	0	0	0.041807	0.125921	0.082572	0.027436	0.0834333	TTTGGACCGAAGGGAGCCCCT	21
hse-miR319p	0.041154	0	0	0	0.209868	0.454145	0.013718	0.221338	TTTTGGACTGAAGGGAGCTCC	21
hse-miR319q	0	0	0	0	0	0.041286	0	0.013762	TGGACTGAAGGGAGCTCCTTC	21
hse-miR3434-3p	0	0	0	0.041807	0	0	0	0.0139357	TCAAAATCAGAGAATCAACCA	21
hse-miR3444a-5p	20.3711	21.09	16.3416	4.05527	2.93815	2.3533	19.2676	3.11557	TTGGGAGCTCGATGAGATCGA	21
hse-miR3625-3p	0	0.122143	0.080699	0.209035	0.083947	0.082572	0.067614	0.125185	CGGGAGATGACTACTGGAAGC	21
hse-miR3630-3p	0.246923	0	0	0.083614	0.041974	0	0.0823077	0.0418627	TGTGGGAATCTCTCTGATGCTT	22
hse-miR3630-3p	2.26346	2.565	1.49294	0.250842	0.251842	0.165144	2.10713	0.222609	TTTGGGAATCTCTCTGATGCAC	22
hse-miR3633a-5p	0	0	0	0	0	0.123858	0	0.041286	GGAATGGATGGTTAGGAGAG	20
hse-miR3710e	0.041154	0	0	0	0	0	0.013718	0	TTGGGAATCTGACGGGCCTCC	21
hse-miR3711	0	0	0	0.041807	0	0	0	0.0139357	TGGCGCTAGAAGGAGGGCCT	20
hse-miR395-5p	0.041154	0	0	0	0	0	0.013718	0	TCCCCTAGAGTTCTCCTGAACA	22
hse-miR395a-5p	0	0	0	0	0	0.041286	0	0.013762	GTTCCCTTCAAGCACTTCAGG	21
hse-miR396-3p	0	0	0	0.041807	0	0	0	0.0139357	GTCCAAGAAAGCTGTGGGAAA	21
hse-miR398b-5p	0	0	0	0	0.125921	0.041286	0	0.0557357	GGGGCGGACTGGGAACACATG	21
hse-miR399h-5p	0	0	0	0.083614	0	0	0	0.0278713	GGGCAAGATCTCTATTGGCAGG	22
hse-miR408	0	0	0	0	0	0.041286	0	0.013762	TGCACTGCCTCTTCCCTGGCTG	22
hse-miR408-3p	0	0	0	0.041807	0	0.123858	0	0.0552217	TGCTTGTTCCCTGTCTCTCTC	21
hse-miR408-5p	0	0	0	0.041807	0	0	0	0.0139357	ACGGGGACGAGGTCGGGCATG	21
hse-miR4340	0	0	0	0.041807	0	0	0	0.0139357	TGCAGAGATAGGGACGCGCTTA	22
hse-miR4377	0	0	0	0	0.083947	0	0	0.0279823	TACGTCATCGCTGAATGGAAGACG	24
hse-miR4387a	0.082308	0.122143	0	0	0	0	0.0681503	0	AACAAGACGTGATGACGTGACACT	24
hse-miR4387c	0.164615	0.203571	0.282447	0	0	0.082572	0.216878	0.027524	AGCGTGATGACGTGACACTCCGTC	24
hse-miR4405b	0	0	0	0.376263	0.58763	0.660574	0	0.541489	TTCCGAATAACCGACTTAGAAATC	24
hse-miR482a-5p	0	0.040714	0	0	0	0	0.0135713	0	AGTGGGAGCGTGGGGTAAGAAG	22
hse-miR482b-3p	0	0	0	0	0	0.041286	0	0.013762	TCTTCCCTACACCTCCCATACC	22
hse-miR482b-5p	0	0	0	0	0	0.041286	0	0.013762	TATGGGGGGATTGGGAAGGAAT	22
hse-miR482e-5p	0.781922	0.203571	0.080699	0	0	0	0.355397	0	TGTGGGTGGGGTGGAAAGATT	21
hse-miR4995	0.246923	0	0	0.125421	0.167894	0.206429	0.0823077	0.166581	AGGCAGTGGCTTGGTTAAGGG	21
hse-miR5036	0	0	0	0	0	0.041286	0	0.013762	AGAGGCCCTTGGGGAGGAGTAA	22
hse-miR5079a	0	0	0.04035	0	0	0	0.01345	0	TTTGGATCTGTTATTTTGGTAT	22
hse-miR5168-3p	0	0	0	0	0	0.041286	0	0.013762	TCGGACCAGGCTTCAATCCCT	21
hse-miR5268a	0	0	0	0.041807	0	0	0	0.0139357	CCAGAGTGGAATGAAGATATGGTT	24
hse-miR5281a	0.123461	0	0	0	0	0	0.0411537	0	CTCTTGTAAATAGGATCGGAGGGA	24
hse-miR533b-3p	0	0	0	0	0.041974	0	0	0.0139913	CTCACAGTCTGTACAGCTCTC	21
hse-miR534b	0	0	0	0.041807	0	0	0	0.0139357	TATGTCCATTACAGTTGCATAC	22
hse-miR535b	0	0	0	0.125421	0	0.289001	0	0.138141	TGACAGAGAGAGAGAGCACGC	21
hse-miR5368	0	0	0	0.292649	0.419736	0.206429	0	0.306271	GGACAGTCTCAGGTAGACA	19
hse-miR536a	0	0	0	0	0.041974	0	0	0.0139913	TTCGTGCCAAGCTGTGTGCAAC	22
hse-miR5517	0	0	0	0.041807	0	0	0	0.0139357	TGCATCACGGCGCATATGTAG	21
hse-miR5523	0	0	0	0.041807	0.251842	0.247715	0	0.180455	TGAGGAGGAACATATTTACTAG	22
hse-miR5526	0	0	0	0.083614	0	0	0	0.0278713	AAAGGTAGAGTCAGGTATGAG	21
hse-miR5565g-3p	0	0	0	0	0	0.041286	0	0.013762	ACACATGTGGATTGAGATGAATAC	24
hse-miR5569	0	0	0	0	0	0.041286	0	0.013762	TATTGCATGCTTGAACTATGGTAA	24
hse-miR5660	13.7454	34.5664	26.1062	9.69921	13.5575	12.5096	24.806	11.9221	CAGGTGGTTAGTGCAATGGAA	21
hse-miR6024	0	0	0	0	0	0.041286	0	0.013762	TTTTAGCCAGAGTTGTTTTCCC	22
hse-miR6173	0.246923	0.040714	0	0.209035	0.251842	0.454145	0.095879	0.305007	AGCCGTAAACGATGGATACT	20
hse-miR6194	0	0	0	0	0	0.041286	0	0.013762	TATGGGGATCTGACAGACGAG	21
hse-miR6221-3p	0.082308	0	0	0	0	0	0.027436	0	CCGGGGCCAGATCTCAGAAGC	21
hse-miR6224a-5p	0.041154	0	0	0	0	0	0.013718	0	CTCCGTCCTAATATATAAGGC	21
hse-miR6246	0	0	0.04035	0	0	0	0.01345	0	TTGGGGATTTCCTGCCGGAGGAA	23
hse-miR6247	0	0	0.121049	0	0	0	0.0403497	0	TGGCTGATTGACCTAATGGCA	21
hse-miR6300	1.19346	0.040714	0	5.56032	6.46393	5.90388	0.411391	5.97605	GTCGTTGTAGTATAGTGG	18
hse-miR6478	0	0	0	2.00673	1.76289	1.73401	0	1.83454	CCGACCTTAGCTCAGTTGGTG	21
hse-miR7506	0	0	0	0.041807	0	0	0	0.0139357	ATGTCTGGGACATGGCGTTGGCAC	24
hse-miR7534	0.041154	0	0	0	0	0	0.013718	0	GCAACTTGACTACAGTTTGAC	21
hse-miR7732-3p	0	0	0	0	0	0.041286	0	0.013762	GATCGAGATCGTGGAGGAACC	21
hse-miR7741-3p.2	0	0	0	0.083614	0.167894	0.041286	0	0.097598	TGCATGTGGAACTTCCAGATC	21
hse-miR7759-3p	0	0	0	0.125421	0.251842	0	0	0.125754	GGCTTATGCCGACGTGGCTAC	21
hse-miR7766-3p	0.246923	0	0	0.041807	0	0	0.0823077	0.0139357	CGAGGCTGACTGGGACTAAGCGGC	24
hse-miR7786-5p	0	0	0	0.125421	0.125921	0	0	0.0837807	GTCTATGTCTATGTCTGTGCACGC	24
hse-miR7787-3p	0	0	0	0	0.041974	0	0	0.0139913	TGCTTCGGTCTGTGCTTGGGCACG	24
hse-miR7991a	0	0	0	0	0	0.041286	0	0.013762	AGGAGGTCGGAATTTTTAATGAAT	24
hse-miR8007a-5p	0	0	0	0	0.125921	0.082572	0	0.0694977	ATGTGGCACTTTTCGGATTTTGAG	24
hse-miR8012	0	0	0	0.083614	0	0	0	0.0278713	ATGACTTTAAGTCGCGTCTGGCCC	24
hse-miR8049-5p	0	0	0	0.418069	0.335789	0.495431	0	0.41643	CAAGGCTCATGCAGACATGCA	21
hse-miR812n-3p	0.123461	0	0	0.167228	0	0.082572	0.0411537	0.0832667	ACGGAAAATCATGGCTGCACTTAA	24
hse-miR8152	0	0	0	0	0.041974	0	0	0.0139913	TTGGACTGCTAGGTGGCCCAT	21
hse-miR8183	0	0	0	0.041807	0	0	0	0.0139357	TTTAGTTGACGGAATTGTGGC	21
hse-miR818f	0	0	0	0.083614	0	0.041286	0	0.0416333	GGGAGCATGTAGGATGGCCAT	21
hse-miR845	0	0	0	0	0.041974	0	0	0.0139913	AACCGGCTCTGATACCAATTG	21
hse-miR850	0	0.040714	0	1.04517	1.67894	0.990861	0.0135713	1.23833	TAAGATCCGGACTACAACAAAG	22
hse-miR8584	0	0	0	0	0	0.041286	0	0.013762	TGAACCCTGGTCGTCGCGCTGTG	23
hse-miR8658	0	0	0	0.083614	0	0	0	0.0278713	TTTGAAAAGTACAGGGACTAT	21
hse-miR898a-3p	0	0.48857	0	1.25421	1.34316	1.27986	0.162857	1.29241	GCTAGGCAGTGCACAGCGATA	21
hse-miR902h-3p	0	0.040714	0	0	0	0	0.0135713	0	AGAAGGGTCTACATCATAAAC	21
hse-miR903	0	0.040714	0	0.292649	0.251842	0.082572	0.0135713	0.209021	GCTACTTCGGCGGGACAAGAGC	22
hse-miR908.1	0	0	0	0	0	0.041286	0	0.013762	TGAGAAGATGCGGTCCGTTGGC	22
hse-miR9564-3p	0	0	0	0.083614	0.041974	0	0	0.0418627	CGAGCTGTGTAATCGTTTTGTT	22
hse-miR9657a-3p	0.041154	0	0	0	0	0	0.013718	0	TGTGCTTCCTCGTCGAACGGT	21
hse-miR9750-5p	0	0	0	0.041807	0	0	0	0.0139357	AGGCGCGTATGGACTTACGACC	22
novel1	1.31692	0	0	0.710718	0.083947	0.165144	0.438974	0.319936	TCTCGTGTGGAACAAAAGGGGG	22
novel11	0	0	0.04035	0.752525	0.923419	0.536716	0.01345	0.737553	TGGATCGCTGTTGCGTACTCAG	22
novel12	0.86423	2.11714	0	0.167228	0.125921	0.247715	0.99379	0.180288	GCTTGACTGCGAGACTGA	18
novel14	0.370384	0.325714	0.363147	3.38636	4.36525	3.71573	0.353082	3.82245	GGGGATGTAGCTCAGATC	18
novel16	0	0	0	0	0	0.041286	0	0.013762	TGGAGAGTCTGATCCTGGT	19
novel23	0	0.325714	0	0.292649	0.419736	0.578002	0.108571	0.430129	CCGTCCAGCAGGCCAATACC	20
novel25	0	0	0	0	0	0.041286	0	0.013762	TCCGGGCGGGAACTCGAAGGA	21
novel3	0	0	0	0	0	0.041286	0	0.013762	GTGGACGTTCCGGATGTGGGC	21
novel31	0	0.040714	0	0	0	0	0.0135713	0	AGTGATCTTGGAGCATCGA	19
novel36	0.781922	0.732856	0.403496	0.209035	0.209868	0.206429	0.639425	0.208444	CCCTTGGCTGTCTGAGCG	18
novel38	0	0.040714	0.04035	0.041807	0	0	0.0270213	0.0139357	ACGACTGTACTTGAACAGG	19
novel40	0.699614	1.14	0.806993	2.17396	1.80486	2.10558	0.882202	2.02814	TTGCTGGGAGGGAAGCGAATGG	22
novel42	0	0	0	0	0.041974	0	0	0.0139913	GAGCGGCGATGAAGGACGT	19
novel44	0	0	0	0.041807	0	0.041286	0	0.0276977	GTGACAAGAGCTCGGGCT	18
novel45	0	0	0	0	0	0.041286	0	0.013762	GGTGGCTGTGGCCTGGCG	18
novel48	0	0	0.04035	0	0	0	0.01345	0	TGGTAGCTATGCATGGAC	18
novel5	0	0	0.080699	0.041807	0	0	0.0268997	0.0139357	ATACACGTACACATACACATACACA	25
novel56	0	0	0	0	0.083947	0	0	0.0279823	GGAGGTGCTGCTGCTGCTGGT	21
novel58	0.082308	0	0.04035	1.1706	1.34316	0.412859	0.040886	0.975536	AGGGATGTAGCGCAGCTCGGTAGCG	25
novel59	0	0	0	0	0	0.041286	0	0.013762	GCGGGTGATTGGCGGCGC	18
novel6	0	0	0.04035	0	0.125921	0	0.01345	0.0419737	TCGGGTTGTCATGCCAATGTA	21
novel65	4.40346	1.87285	1.93678	18.4787	15.4043	12.2206	2.7377	15.3679	GGGGATGTAGCTCAGACGG	19
novel68	0	0	0	0	0.041974	0	0	0.0139913	GCGTGGGGATCTGGAGGA	18
novel7	0	0	0	0	0.041974	0	0	0.0139913	GTGAACGTGCCAGAGTGG	18
novel9	0	0	0	0	0	0.082572	0	0.027524	GGGGGTGTAGCTCATGTG	18
