# Supplementary material for: Rhizospheric soil alter extracellular vesicles in the roots of Huperzia serrata and their carried miRNA
Source: Front Genet. 2026 May 13;17:1696647. doi: 10.3389/fgene.2026.1696647 (PMC13211858; doi:10.3389/fgene.2026.1696647)
Supplement: Supplementary file 6 [file Table6.xlsx]

## Sheet: S6 
Table S6 The predicted targeted genes of differentially expressed miRNAs
miRNA_id	Transcript	Target_start	Target_end	Score	gene	Dbxref	description	GO_id	GO_term	pathway	pathway_description
hse-miR156	XM_024669246.1	728	747	4	LOC112344449	112344449	protein_coding	GO:0005634,GO:0000976,GO:0010119	nucleus|transcription cis-regulatory region binding|regulation of stomatal movement
hse-miR156	XM_024672793.1	719	738	4	LOC112345631	112345631	protein_coding	GO:0005634,GO:0000976,GO:0010119	nucleus|transcription cis-regulatory region binding|regulation of stomatal movement
hse-miR156	XM_024673699.1	572	592	3	LOC112345935	112345935	protein_coding
hse-miR156	XM_002962265.2	1066	1086	1	LOC9629145	9629145	protein_coding	GO:0005634,GO:0003700,GO:0046872,GO:0000976,GO:0042742,GO:0006355,GO:0010468	nucleus|DNA-binding transcription factor activity|metal ion binding|transcription cis-regulatory region binding|defense response to bacterium|regulation of DNA-templated transcription|regulation of gene expression
hse-miR156	XM_002968050.2	1933	1953	4	LOC9631183	9631183	protein_coding	GO:0005634,GO:0003700,GO:0043565,GO:0009877,GO:0045893	nucleus|DNA-binding transcription factor activity|sequence-specific DNA binding|nodulation|positive regulation of DNA-templated transcription
hse-miR156	XM_024689525.1	3111	3131	3.5	LOC9644078	9644078	protein_coding	GO:0005737,GO:0005634,GO:0005886,GO:0070696,GO:0004842,GO:0010150,GO:0090359,GO:0010115,GO:0010380,GO:0010271	cytoplasm|nucleus|plasma membrane|transmembrane receptor protein serine/threonine kinase binding|ubiquitin-protein transferase activity|leaf senescence|negative regulation of abscisic acid biosynthetic process|regulation of abscisic acid biosynthetic process|regulation of chlorophyll biosynthetic process|regulation of chlorophyll catabolic process
hse-miR156	XM_002984629.2	1194	1214	2	LOC9644805	9644805	protein_coding	GO:0005634,GO:0003700,GO:0046872,GO:0043565,GO:0010358,GO:0090356,GO:0045893,GO:0006355,GO:0048510	nucleus|DNA-binding transcription factor activity|metal ion binding|sequence-specific DNA binding|leaf shaping|negative regulation of auxin metabolic process|positive regulation of DNA-templated transcription|regulation of DNA-templated transcription|regulation of timing of transition from vegetative to reproductive phase
hse-miR156	XM_024689352.1	1600	1620	2	LOC9645023	9645023	protein_coding	GO:0005634,GO:0001216,GO:0046872,GO:0043565,GO:1900426,GO:0045893,GO:2000032	nucleus|DNA-binding transcription activator activity|metal ion binding|sequence-specific DNA binding|positive regulation of defense response to bacterium|positive regulation of DNA-templated transcription|regulation of secondary shoot formation
hse-miR156	XM_002984116.2	1597	1617	2	LOC9645023	9645023	protein_coding	GO:0005634,GO:0001216,GO:0046872,GO:0043565,GO:1900426,GO:0045893,GO:2000032	nucleus|DNA-binding transcription activator activity|metal ion binding|sequence-specific DNA binding|positive regulation of defense response to bacterium|positive regulation of DNA-templated transcription|regulation of secondary shoot formation
hse-miR156	XM_002962261.2	1025	1045	2	LOC9647112	9647112	protein_coding	GO:0005634,GO:0003677,GO:0046872	nucleus|DNA binding|metal ion binding
hse-miR156	XM_024677302.1	1614	1634	2	LOC9650585	9650585	protein_coding	GO:0005634,GO:0001216,GO:0046872,GO:0043565,GO:1900426,GO:0045893,GO:2000032	nucleus|DNA-binding transcription activator activity|metal ion binding|sequence-specific DNA binding|positive regulation of defense response to bacterium|positive regulation of DNA-templated transcription|regulation of secondary shoot formation
hse-miR156	XM_002972202.2	1611	1631	2	LOC9650585	9650585	protein_coding	GO:0005634,GO:0001216,GO:0046872,GO:0043565,GO:1900426,GO:0045893,GO:2000032	nucleus|DNA-binding transcription activator activity|metal ion binding|sequence-specific DNA binding|positive regulation of defense response to bacterium|positive regulation of DNA-templated transcription|regulation of secondary shoot formation
hse-miR156	XM_024666887.1	622	641	3.5	LOC9652849	9652849	protein_coding	GO:0005886,GO:0005774,GO:0015386,GO:0015385,GO:1901002,GO:0071805,GO:0051453,GO:0098719,GO:0034486	plasma membrane|vacuolar membrane|potassium:proton antiporter activity|sodium:proton antiporter activity|positive regulation of response to salt stress|potassium ion transmembrane transport|regulation of intracellular pH|sodium ion import across plasma membrane|vacuolar transmembrane transport
hse-miR156	XM_024666888.1	622	641	3.5	LOC9652849	9652849	protein_coding	GO:0005886,GO:0005774,GO:0015386,GO:0015385,GO:1901002,GO:0071805,GO:0051453,GO:0098719,GO:0034486	plasma membrane|vacuolar membrane|potassium:proton antiporter activity|sodium:proton antiporter activity|positive regulation of response to salt stress|potassium ion transmembrane transport|regulation of intracellular pH|sodium ion import across plasma membrane|vacuolar transmembrane transport
hse-miR156	XM_002978715.2	1154	1174	2	LOC9658710	9658710	protein_coding	GO:0005634,GO:0003700,GO:0046872,GO:0043565,GO:0010358,GO:0090356,GO:0045893,GO:0006355,GO:0048510	nucleus|DNA-binding transcription factor activity|metal ion binding|sequence-specific DNA binding|leaf shaping|negative regulation of auxin metabolic process|positive regulation of DNA-templated transcription|regulation of DNA-templated transcription|regulation of timing of transition from vegetative to reproductive phase
hse-miR156	XM_002965183.2	1610	1630	1	LOC9659046	9659046	protein_coding	GO:0005634,GO:0003700,GO:0046872,GO:0000976,GO:0042742,GO:0006355,GO:0010468	nucleus|DNA-binding transcription factor activity|metal ion binding|transcription cis-regulatory region binding|defense response to bacterium|regulation of DNA-templated transcription|regulation of gene expression
hse-miR156	XM_002965180.2	1490	1510	2	LOC9660230	9660230	protein_coding	GO:0005634,GO:0003677,GO:0046872	nucleus|DNA binding|metal ion binding
hse-miR156	XR_002992654.1	1614	1634	2
hse-miR156	XR_002992655.1	1614	1634	2
hse-miR156	XR_002994118.1	1600	1620	2
hse-miR156	XR_002994119.1	1600	1620	2
hse-miR156	XR_002991885.1	370	390	3.5
hse-miR156	XR_002991886.1	326	346	3.5
hse-miR156	XR_002991887.1	370	390	3.5
hse-miR156	XR_002993963.1	28	48	3.5
hse-miR156	XR_002993964.1	28	48	3.5
hse-miR156	NM_105584.6	1297	1317	1	AP1	Araport:AT1G69170,TAIR:AT1G69170,GeneID:843248,Genbank:NM_105584.6	Squamosa promoter-binding protein-like (SBP domain) transcription factor family protein	GO:0003677,GO:0003700,GO:0005634,GO:0006355,GO:0010468,GO:0042742,GO:0046872	DNA binding|DNA-binding transcription factor activity|nucleus|regulation of transcription, DNA-templated|regulation of gene expression|defense response to bacterium|metal ion binding
hse-miR156	NM_128940.2	787	807	1.5	SPL3	TAIR:AT2G33810,GeneID:817948,Genbank:NM_128940.2,Araport:AT2G33810	squamosa promoter binding protein-like 3	GO:0003677,GO:0003700,GO:0005634,GO:0005737,GO:0009908,GO:0009911,GO:0010228,GO:0010229,GO:0010321,GO:0030154,GO:0046872	DNA binding|DNA-binding transcription factor activity|nucleus|cytoplasm|flower development|positive regulation of flower development|vegetative to reproductive phase transition of meristem|inflorescence development|regulation of vegetative phase change|cell differentiation|metal ion binding
hse-miR156	NM_001332756.1	2739	2759	2	SPL10	Araport:AT1G27370,GeneID:839626,Genbank:NM_001332756.1,TAIR:AT1G27370	squamosa promoter binding protein-like 10	GO:0003700,GO:0005634,GO:0006355,GO:0010358,GO:0043565,GO:0045893,GO:0046872,GO:0048510	DNA-binding transcription factor activity|nucleus|regulation of transcription, DNA-templated|leaf shaping|sequence-specific DNA binding|positive regulation of transcription, DNA-templated|metal ion binding|regulation of timing of transition from vegetative to reproductive phase
hse-miR156	NM_102499.4	2630	2650	2	SPL10	Araport:AT1G27370,TAIR:AT1G27370,GeneID:839626,Genbank:NM_102499.4	squamosa promoter binding protein-like 10	GO:0003700,GO:0005634,GO:0006355,GO:0010358,GO:0043565,GO:0045893,GO:0046872,GO:0048510	DNA-binding transcription factor activity|nucleus|regulation of transcription, DNA-templated|leaf shaping|sequence-specific DNA binding|positive regulation of transcription, DNA-templated|metal ion binding|regulation of timing of transition from vegetative to reproductive phase
hse-miR156	NM_001036019.3	2442	2462	2	SPL10	Araport:AT1G27370,TAIR:AT1G27370,GeneID:839626,Genbank:NM_001036019.3	squamosa promoter binding protein-like 10	GO:0003700,GO:0005634,GO:0006355,GO:0010358,GO:0043565,GO:0045893,GO:0046872,GO:0048510	DNA-binding transcription factor activity|nucleus|regulation of transcription, DNA-templated|leaf shaping|sequence-specific DNA binding|positive regulation of transcription, DNA-templated|metal ion binding|regulation of timing of transition from vegetative to reproductive phase
hse-miR156	NM_001332755.1	2372	2392	2	SPL10	Araport:AT1G27370,GeneID:839626,Genbank:NM_001332755.1,TAIR:AT1G27370	squamosa promoter binding protein-like 10	GO:0003700,GO:0005634,GO:0006355,GO:0010358,GO:0043565,GO:0045893,GO:0046872,GO:0048510	DNA-binding transcription factor activity|nucleus|regulation of transcription, DNA-templated|leaf shaping|sequence-specific DNA binding|positive regulation of transcription, DNA-templated|metal ion binding|regulation of timing of transition from vegetative to reproductive phase
hse-miR156	NM_102498.3	2330	2350	2	SPL11	Araport:AT1G27360,TAIR:AT1G27360,GeneID:839625,Genbank:NM_102498.3	squamosa promoter-like 11	GO:0003677,GO:0003700,GO:0005634,GO:0006355,GO:0046872,GO:0048510	DNA binding|DNA-binding transcription factor activity|nucleus|regulation of transcription, DNA-templated|metal ion binding|regulation of timing of transition from vegetative to reproductive phase
hse-miR156	NM_001084135.2	2227	2247	2	SPL11	Araport:AT1G27360,TAIR:AT1G27360,GeneID:839625,Genbank:NM_001084135.2	squamosa promoter-like 11	GO:0003677,GO:0003700,GO:0005634,GO:0006355,GO:0046872,GO:0048510	DNA binding|DNA-binding transcription factor activity|nucleus|regulation of transcription, DNA-templated|metal ion binding|regulation of timing of transition from vegetative to reproductive phase
hse-miR156	NM_001084134.2	2123	2143	2	SPL11	Araport:AT1G27360,TAIR:AT1G27360,GeneID:839625,Genbank:NM_001084134.2	squamosa promoter-like 11	GO:0003677,GO:0003700,GO:0005634,GO:0006355,GO:0046872,GO:0048510	DNA binding|DNA-binding transcription factor activity|nucleus|regulation of transcription, DNA-templated|metal ion binding|regulation of timing of transition from vegetative to reproductive phase
hse-miR156	NM_180791.3	1891	1911	2	SPL2	TAIR:AT5G43270,GeneID:834345,Genbank:NM_180791.3,Araport:AT5G43270	squamosa promoter binding protein-like 2	GO:0003700,GO:0005634,GO:0006355,GO:0043565,GO:0044212,GO:0046872,GO:0048510,GO:0048653	DNA-binding transcription factor activity|nucleus|regulation of transcription, DNA-templated|sequence-specific DNA binding|transcription regulatory region DNA binding|metal ion binding|regulation of timing of transition from vegetative to reproductive phase|anther development
hse-miR156	NM_124435.3	1634	1654	2	SPL13A	TAIR:AT5G50570,GeneID:835126,Genbank:NM_124435.3,Araport:AT5G50570	Squamosa promoter-binding protein-like (SBP domain) transcription factor family protein	GO:0003677,GO:0005634,GO:0046872,GO:0048653	DNA binding|nucleus|metal ion binding|anther development
hse-miR156	NM_203146.4	1807	1827	2	SPL2	TAIR:AT5G43270,GeneID:834345,Genbank:NM_203146.4,Araport:AT5G43270	squamosa promoter binding protein-like 2	GO:0003700,GO:0005634,GO:0006355,GO:0043565,GO:0044212,GO:0046872,GO:0048510,GO:0048653	DNA-binding transcription factor activity|nucleus|regulation of transcription, DNA-templated|sequence-specific DNA binding|transcription regulatory region DNA binding|metal ion binding|regulation of timing of transition from vegetative to reproductive phase|anther development
hse-miR156	NM_202192.2	1507	1527	2	SPL10	Araport:AT1G27370,TAIR:AT1G27370,GeneID:839626,Genbank:NM_202192.2	squamosa promoter binding protein-like 10	GO:0003700,GO:0005634,GO:0006355,GO:0010358,GO:0043565,GO:0045893,GO:0046872,GO:0048510	DNA-binding transcription factor activity|nucleus|regulation of transcription, DNA-templated|leaf shaping|sequence-specific DNA binding|positive regulation of transcription, DNA-templated|metal ion binding|regulation of timing of transition from vegetative to reproductive phase
hse-miR156	NM_180830.4	1264	1284	2	SPL13A	TAIR:AT5G50570,GeneID:835126,Genbank:NM_180830.4,Araport:AT5G50570	Squamosa promoter-binding protein-like (SBP domain) transcription factor family protein	GO:0003677,GO:0005634,GO:0046872,GO:0048653	DNA binding|nucleus|metal ion binding|anther development
hse-miR156	NM_001344905.1	1283	1303	2	SPL13B	GeneID:835138,Genbank:NM_001344905.1,Araport:AT5G50670,TAIR:AT5G50670	Squamosa promoter-binding protein-like (SBP domain) transcription factor family protein	GO:0003677,GO:0003700,GO:0005634,GO:0006355,GO:0046872,GO:0048653	DNA binding|DNA-binding transcription factor activity|nucleus|regulation of transcription, DNA-templated|metal ion binding|anther development
hse-miR156	NM_129782.3	1175	1195	2	SPL9	TAIR:AT2G42200,GeneID:818820,Genbank:NM_129782.3,Araport:AT2G42200	squamosa promoter binding protein-like 9	GO:0003677,GO:0003700,GO:0005634,GO:0005737,GO:0006355,GO:0046872,GO:0048366,GO:0048653,GO:2000025	DNA binding|DNA-binding transcription factor activity|nucleus|cytoplasm|regulation of transcription, DNA-templated|metal ion binding|leaf development|anther development|regulation of leaf formation
hse-miR156	NM_123693.6	1256	1276	2	SPL2	TAIR:AT5G43270,GeneID:834345,Genbank:NM_123693.6,Araport:AT5G43270	squamosa promoter binding protein-like 2	GO:0003700,GO:0005634,GO:0006355,GO:0043565,GO:0044212,GO:0046872,GO:0048510,GO:0048653	DNA-binding transcription factor activity|nucleus|regulation of transcription, DNA-templated|sequence-specific DNA binding|transcription regulatory region DNA binding|metal ion binding|regulation of timing of transition from vegetative to reproductive phase|anther development
hse-miR156	NM_202191.2	1398	1418	2	SPL11	Araport:AT1G27360,TAIR:AT1G27360,GeneID:839625,Genbank:NM_202191.2	squamosa promoter-like 11	GO:0003677,GO:0003700,GO:0005634,GO:0006355,GO:0046872,GO:0048510	DNA binding|DNA-binding transcription factor activity|nucleus|regulation of transcription, DNA-templated|metal ion binding|regulation of timing of transition from vegetative to reproductive phase
hse-miR156	NM_001084136.1	1315	1335	2	SPL10	Araport:AT1G27370,GeneID:839626,Genbank:NM_001084136.1,TAIR:AT1G27370	squamosa promoter binding protein-like 10	GO:0003700,GO:0005634,GO:0006355,GO:0010358,GO:0043565,GO:0045893,GO:0046872,GO:0048510	DNA-binding transcription factor activity|nucleus|regulation of transcription, DNA-templated|leaf shaping|sequence-specific DNA binding|positive regulation of transcription, DNA-templated|metal ion binding|regulation of timing of transition from vegetative to reproductive phase
hse-miR156	NM_124445.4	1264	1284	2	SPL13B	TAIR:AT5G50670,GeneID:835138,Genbank:NM_124445.4,Araport:AT5G50670	Squamosa promoter-binding protein-like (SBP domain) transcription factor family protein	GO:0003677,GO:0005634,GO:0046872,GO:0048653	DNA binding|nucleus|metal ion binding|anther development
hse-miR156	NM_001332754.1	1193	1213	2	SPL10	Araport:AT1G27370,TAIR:AT1G27370,GeneID:839626,Genbank:NM_001332754.1	squamosa promoter binding protein-like 10	GO:0003700,GO:0005634,GO:0006355,GO:0010358,GO:0043565,GO:0045893,GO:0046872,GO:0048510	DNA-binding transcription factor activity|nucleus|regulation of transcription, DNA-templated|leaf shaping|sequence-specific DNA binding|positive regulation of transcription, DNA-templated|metal ion binding|regulation of timing of transition from vegetative to reproductive phase
hse-miR156	NM_115654.3	845	865	2	SPL15	TAIR:AT3G57920,GeneID:824961,Genbank:NM_115654.3,Araport:AT3G57920	squamosa promoter binding protein-like 15	GO:0003677,GO:0003700,GO:0005634,GO:0006355,GO:0008361,GO:0010228,GO:0042127,GO:0046872,GO:0048653	DNA binding|DNA-binding transcription factor activity|nucleus|regulation of transcription, DNA-templated|regulation of cell size|vegetative to reproductive phase transition of meristem|regulation of cell proliferation|metal ion binding|anther development
hse-miR156	NM_104194.4	750	770	3	SPL4	Araport:AT1G53160,TAIR:AT1G53160,GeneID:841749,Genbank:NM_104194.4	squamosa promoter binding protein-like 4	GO:0003677,GO:0003700,GO:0005634,GO:0005737,GO:0006355,GO:0009908,GO:0010321,GO:0046872	DNA binding|DNA-binding transcription factor activity|nucleus|cytoplasm|regulation of transcription, DNA-templated|flower development|regulation of vegetative phase change|metal ion binding
hse-miR156	NM_001335350.1	4651	4670	3	ABCI4	TAIR:AT2G07718,GeneID:28717841,Genbank:NM_001335350.1,Araport:AT2G07718	Cytochrome b/b6 protein	GO:0005886,GO:0015886,GO:0016021,GO:0022904,GO:0031966	plasma membrane|heme transport|integral component of membrane|respiratory electron transport chain|mitochondrial membrane
hse-miR156	NM_113789.4	1069	1089	4	TDF1	TAIR:AT3G28690,GeneID:822499,Genbank:NM_113789.4,Araport:AT3G28690	Protein kinase superfamily protein
hse-miR156	NM_001343160.1	25	46	4	UAP56a	TAIR:AT5G11170,GeneID:830986,Genbank:NM_001343160.1,Araport:AT5G11170	DEAD/DEAH box RNA helicase family protein	GO:0003723,GO:0004386,GO:0005524,GO:0005634,GO:0006397,GO:0008380,GO:0051028	RNA binding|helicase activity|ATP binding|nucleus|mRNA processing|RNA splicing|mRNA transport
hse-miR156	NM_121155.4	25	46	4	UAP56a	TAIR:AT5G11170,GeneID:830986,Genbank:NM_121155.4,Araport:AT5G11170	DEAD/DEAH box RNA helicase family protein	GO:0003723,GO:0004386,GO:0005524,GO:0005634,GO:0006397,GO:0008380,GO:0051028	RNA binding|helicase activity|ATP binding|nucleus|mRNA processing|RNA splicing|mRNA transport
hse-miR156	NM_112390.5	1620	1640	4	SPL5	TAIR:AT3G15270,GeneID:820758,Genbank:NM_112390.5,Araport:AT3G15270	squamosa promoter binding protein-like 5	GO:0003677,GO:0003700,GO:0005634,GO:0005737,GO:0006355,GO:0010321,GO:0046872	DNA binding|DNA-binding transcription factor activity|nucleus|cytoplasm|regulation of transcription, DNA-templated|regulation of vegetative phase change|metal ion binding
hse-miR156	NM_001341660.1	2978	2997	4	EMB140	GeneID:828529,Genbank:NM_001341660.1,Araport:AT4G24270,TAIR:AT4G24270	EMBRYO DEFECTIVE 140	GO:0000244,GO:0000245,GO:0000381,GO:0003723,GO:0005634,GO:0005688,GO:0005737,GO:0017069,GO:0045292	spliceosomal tri-snRNP complex assembly|spliceosomal complex assembly|regulation of alternative mRNA splicing, via spliceosome|RNA binding|nucleus|U6 snRNP|cytoplasm|snRNA binding|mRNA cis splicing, via spliceosome
hse-miR156	NM_118560.4	2714	2733	4	EMB140	TAIR:AT4G24270,GeneID:828529,Genbank:NM_118560.4,Araport:AT4G24270	EMBRYO DEFECTIVE 140	GO:0000244,GO:0000245,GO:0000381,GO:0003723,GO:0005634,GO:0005688,GO:0005737,GO:0017069,GO:0045292	spliceosomal tri-snRNP complex assembly|spliceosomal complex assembly|regulation of alternative mRNA splicing, via spliceosome|RNA binding|nucleus|U6 snRNP|cytoplasm|snRNA binding|mRNA cis splicing, via spliceosome
hse-miR156	NM_179220.2	2646	2665	4	EMB140	TAIR:AT4G24270,GeneID:828529,Genbank:NM_179220.2,Araport:AT4G24270	EMBRYO DEFECTIVE 140	GO:0000244,GO:0000245,GO:0000381,GO:0003723,GO:0005634,GO:0005688,GO:0005737,GO:0017069,GO:0045292	spliceosomal tri-snRNP complex assembly|spliceosomal complex assembly|regulation of alternative mRNA splicing, via spliceosome|RNA binding|nucleus|U6 snRNP|cytoplasm|snRNA binding|mRNA cis splicing, via spliceosome
hse-miR156	NM_179957.3	1437	1456	4	LCD1	TAIR:AT2G37860,GeneID:818362,Genbank:NM_179957.3,Araport:AT2G37860	reticulata-like protein, putative (DUF3411)	GO:0000302,GO:0009507,GO:0009536,GO:0009648,GO:0009941,GO:0016020,GO:0016021,GO:0031969,GO:0048366	response to reactive oxygen species|chloroplast|plastid|photoperiodism|chloroplast envelope|membrane|integral component of membrane|chloroplast membrane|leaf development
hse-miR156	NM_179956.2	1230	1249	4	LCD1	TAIR:AT2G37860,GeneID:818362,Genbank:NM_179956.2,Araport:AT2G37860	reticulata-like protein, putative (DUF3411)	GO:0000302,GO:0009507,GO:0009536,GO:0009648,GO:0009941,GO:0016020,GO:0016021,GO:0031969,GO:0048366	response to reactive oxygen species|chloroplast|plastid|photoperiodism|chloroplast envelope|membrane|integral component of membrane|chloroplast membrane|leaf development
hse-miR156	NM_105823.4	119	138	4	PFI	Araport:AT1G71690,TAIR:AT1G71690,GeneID:843495,Genbank:NM_105823.4	glucuronoxylan 4-O-methyltransferase-like protein (DUF579)	GO:0000139,GO:0005794,GO:0009834,GO:0016021,GO:0030775,GO:0045491,GO:0045492	Golgi membrane|Golgi apparatus|plant-type secondary cell wall biogenesis|integral component of membrane|glucuronoxylan 4-O-methyltransferase activity|xylan metabolic process|xylan biosynthetic process
hse-miR156	NM_116107.2	155	174	4	BZIP53	TAIR:AT3G62420,GeneID:825415,Genbank:NM_116107.2,Araport:AT3G62420	basic region/leucine zipper motif 53	GO:0003700,GO:0005634,GO:0006971,GO:0009267,GO:0043565,GO:0044212,GO:0045735,GO:0045893,GO:0046982,GO:2000693	DNA-binding transcription factor activity|nucleus|hypotonic response|cellular response to starvation|sequence-specific DNA binding|transcription regulatory region DNA binding|nutrient reservoir activity|positive regulation of transcription, DNA-templated|protein heterodimerization activity|positive regulation of seed maturation
hse-miR156h	XM_024673699.1	572	591	3	LOC112345935	112345935	protein_coding
hse-miR156h	XM_024680507.1	459	478	3	LOC112348274	112348274	protein_coding
hse-miR156h	XM_002962265.2	1066	1085	2	LOC9629145	9629145	protein_coding	GO:0005634,GO:0003700,GO:0046872,GO:0000976,GO:0042742,GO:0006355,GO:0010468	nucleus|DNA-binding transcription factor activity|metal ion binding|transcription cis-regulatory region binding|defense response to bacterium|regulation of DNA-templated transcription|regulation of gene expression
hse-miR156h	XM_002968097.2	896	914	4	LOC9631287	9631287	protein_coding	GO:0009507,GO:0048529,GO:0046872,GO:0015995,GO:0015979	chloroplast|magnesium-protoporphyrin IX monomethyl ester (oxidative) cyclase activity|metal ion binding|chlorophyll biosynthetic process|photosynthesis	ko00860	Porphyrin metabolism
hse-miR156h	XM_002961180.2	1990	2008	3.5	LOC9632735	9632735	protein_coding	GO:0005737,GO:0005634,GO:0003677,GO:0046872,GO:0048653,GO:0030154,GO:0009554,GO:0009556	cytoplasm|nucleus|DNA binding|metal ion binding|anther development|cell differentiation|megasporogenesis|microsporogenesis
hse-miR156h	XM_024671691.1	243	262	3	LOC9636107	9636107	protein_coding
hse-miR156h	XM_024665083.1	1803	1823	3	LOC9639433	9639433	protein_coding	GO:0005737,GO:0005871,GO:0005874,GO:0005524,GO:0016887,GO:0008017,GO:0003777,GO:0008574,GO:0030705,GO:0007018	cytoplasm|kinesin complex|microtubule|ATP binding|ATP hydrolysis activity|microtubule binding|microtubule motor activity|plus-end-directed microtubule motor activity|cytoskeleton-dependent intracellular transport|microtubule-based movement
hse-miR156h	XM_024665082.1	3070	3090	3	LOC9639433	9639433	protein_coding	GO:0005737,GO:0005871,GO:0005874,GO:0005524,GO:0016887,GO:0008017,GO:0003777,GO:0008574,GO:0030705,GO:0007018	cytoplasm|kinesin complex|microtubule|ATP binding|ATP hydrolysis activity|microtubule binding|microtubule motor activity|plus-end-directed microtubule motor activity|cytoskeleton-dependent intracellular transport|microtubule-based movement
hse-miR156h	XM_002991273.2	3133	3153	3	LOC9639433	9639433	protein_coding	GO:0005737,GO:0005871,GO:0005874,GO:0005524,GO:0016887,GO:0008017,GO:0003777,GO:0008574,GO:0030705,GO:0007018	cytoplasm|kinesin complex|microtubule|ATP binding|ATP hydrolysis activity|microtubule binding|microtubule motor activity|plus-end-directed microtubule motor activity|cytoskeleton-dependent intracellular transport|microtubule-based movement
hse-miR156h	XM_002970719.2	105	123	4	LOC9641310	9641310	protein_coding
hse-miR156h	XM_024661045.1	951	969	3	LOC9643278	9643278	protein_coding
hse-miR156h	XM_002984629.2	1194	1213	2	LOC9644805	9644805	protein_coding	GO:0005634,GO:0003700,GO:0046872,GO:0043565,GO:0010358,GO:0090356,GO:0045893,GO:0006355,GO:0048510	nucleus|DNA-binding transcription factor activity|metal ion binding|sequence-specific DNA binding|leaf shaping|negative regulation of auxin metabolic process|positive regulation of DNA-templated transcription|regulation of DNA-templated transcription|regulation of timing of transition from vegetative to reproductive phase
hse-miR156h	XM_024689352.1	1600	1619	2	LOC9645023	9645023	protein_coding	GO:0005634,GO:0001216,GO:0046872,GO:0043565,GO:1900426,GO:0045893,GO:2000032	nucleus|DNA-binding transcription activator activity|metal ion binding|sequence-specific DNA binding|positive regulation of defense response to bacterium|positive regulation of DNA-templated transcription|regulation of secondary shoot formation
hse-miR156h	XM_002984116.2	1597	1616	2	LOC9645023	9645023	protein_coding	GO:0005634,GO:0001216,GO:0046872,GO:0043565,GO:1900426,GO:0045893,GO:2000032	nucleus|DNA-binding transcription activator activity|metal ion binding|sequence-specific DNA binding|positive regulation of defense response to bacterium|positive regulation of DNA-templated transcription|regulation of secondary shoot formation
hse-miR156h	XM_024674409.1	181	199	4	LOC9646713	9646713	protein_coding
hse-miR156h	XM_002962261.2	1024	1044	2	LOC9647112	9647112	protein_coding	GO:0005634,GO:0003677,GO:0046872	nucleus|DNA binding|metal ion binding
hse-miR156h	XM_024685262.1	903	921	3	LOC9647686	9647686	protein_coding
hse-miR156h	XM_024677302.1	1614	1633	2	LOC9650585	9650585	protein_coding	GO:0005634,GO:0001216,GO:0046872,GO:0043565,GO:1900426,GO:0045893,GO:2000032	nucleus|DNA-binding transcription activator activity|metal ion binding|sequence-specific DNA binding|positive regulation of defense response to bacterium|positive regulation of DNA-templated transcription|regulation of secondary shoot formation
hse-miR156h	XM_002972202.2	1611	1630	2	LOC9650585	9650585	protein_coding	GO:0005634,GO:0001216,GO:0046872,GO:0043565,GO:1900426,GO:0045893,GO:2000032	nucleus|DNA-binding transcription activator activity|metal ion binding|sequence-specific DNA binding|positive regulation of defense response to bacterium|positive regulation of DNA-templated transcription|regulation of secondary shoot formation
hse-miR156h	XM_002978715.2	1154	1173	2	LOC9658710	9658710	protein_coding	GO:0005634,GO:0003700,GO:0046872,GO:0043565,GO:0010358,GO:0090356,GO:0045893,GO:0006355,GO:0048510	nucleus|DNA-binding transcription factor activity|metal ion binding|sequence-specific DNA binding|leaf shaping|negative regulation of auxin metabolic process|positive regulation of DNA-templated transcription|regulation of DNA-templated transcription|regulation of timing of transition from vegetative to reproductive phase
hse-miR156h	XM_002965183.2	1610	1629	2	LOC9659046	9659046	protein_coding	GO:0005634,GO:0003700,GO:0046872,GO:0000976,GO:0042742,GO:0006355,GO:0010468	nucleus|DNA-binding transcription factor activity|metal ion binding|transcription cis-regulatory region binding|defense response to bacterium|regulation of DNA-templated transcription|regulation of gene expression
hse-miR156h	XM_002969411.2	1834	1852	3.5	LOC9659205	9659205	protein_coding	GO:0005737,GO:0005634,GO:0003677,GO:0046872,GO:0048653,GO:0030154,GO:0009554,GO:0009556	cytoplasm|nucleus|DNA binding|metal ion binding|anther development|cell differentiation|megasporogenesis|microsporogenesis
hse-miR156h	XM_002965180.2	1489	1509	2	LOC9660230	9660230	protein_coding	GO:0005634,GO:0003677,GO:0046872	nucleus|DNA binding|metal ion binding
hse-miR156h	XR_002992654.1	1614	1633	2
hse-miR156h	XR_002992655.1	1614	1633	2
hse-miR156h	XR_002994119.1	1600	1619	2
hse-miR156h	XR_002994118.1	1600	1619	2
hse-miR156h	XR_002992388.1	906	924	4
hse-miR156h	NM_001332756.1	2739	2758	2	SPL10	Araport:AT1G27370,GeneID:839626,Genbank:NM_001332756.1,TAIR:AT1G27370	squamosa promoter binding protein-like 10	GO:0003700,GO:0005634,GO:0006355,GO:0010358,GO:0043565,GO:0045893,GO:0046872,GO:0048510	DNA-binding transcription factor activity|nucleus|regulation of transcription, DNA-templated|leaf shaping|sequence-specific DNA binding|positive regulation of transcription, DNA-templated|metal ion binding|regulation of timing of transition from vegetative to reproductive phase
hse-miR156h	NM_102499.4	2630	2649	2	SPL10	Araport:AT1G27370,TAIR:AT1G27370,GeneID:839626,Genbank:NM_102499.4	squamosa promoter binding protein-like 10	GO:0003700,GO:0005634,GO:0006355,GO:0010358,GO:0043565,GO:0045893,GO:0046872,GO:0048510	DNA-binding transcription factor activity|nucleus|regulation of transcription, DNA-templated|leaf shaping|sequence-specific DNA binding|positive regulation of transcription, DNA-templated|metal ion binding|regulation of timing of transition from vegetative to reproductive phase
hse-miR156h	NM_001036019.3	2442	2461	2	SPL10	Araport:AT1G27370,TAIR:AT1G27370,GeneID:839626,Genbank:NM_001036019.3	squamosa promoter binding protein-like 10	GO:0003700,GO:0005634,GO:0006355,GO:0010358,GO:0043565,GO:0045893,GO:0046872,GO:0048510	DNA-binding transcription factor activity|nucleus|regulation of transcription, DNA-templated|leaf shaping|sequence-specific DNA binding|positive regulation of transcription, DNA-templated|metal ion binding|regulation of timing of transition from vegetative to reproductive phase
hse-miR156h	NM_001332755.1	2372	2391	2	SPL10	Araport:AT1G27370,GeneID:839626,Genbank:NM_001332755.1,TAIR:AT1G27370	squamosa promoter binding protein-like 10	GO:0003700,GO:0005634,GO:0006355,GO:0010358,GO:0043565,GO:0045893,GO:0046872,GO:0048510	DNA-binding transcription factor activity|nucleus|regulation of transcription, DNA-templated|leaf shaping|sequence-specific DNA binding|positive regulation of transcription, DNA-templated|metal ion binding|regulation of timing of transition from vegetative to reproductive phase
hse-miR156h	NM_102498.3	2330	2349	2	SPL11	Araport:AT1G27360,TAIR:AT1G27360,GeneID:839625,Genbank:NM_102498.3	squamosa promoter-like 11	GO:0003677,GO:0003700,GO:0005634,GO:0006355,GO:0046872,GO:0048510	DNA binding|DNA-binding transcription factor activity|nucleus|regulation of transcription, DNA-templated|metal ion binding|regulation of timing of transition from vegetative to reproductive phase
hse-miR156h	NM_001084135.2	2227	2246	2	SPL11	Araport:AT1G27360,TAIR:AT1G27360,GeneID:839625,Genbank:NM_001084135.2	squamosa promoter-like 11	GO:0003677,GO:0003700,GO:0005634,GO:0006355,GO:0046872,GO:0048510	DNA binding|DNA-binding transcription factor activity|nucleus|regulation of transcription, DNA-templated|metal ion binding|regulation of timing of transition from vegetative to reproductive phase
hse-miR156h	NM_001084134.2	2123	2142	2	SPL11	Araport:AT1G27360,TAIR:AT1G27360,GeneID:839625,Genbank:NM_001084134.2	squamosa promoter-like 11	GO:0003677,GO:0003700,GO:0005634,GO:0006355,GO:0046872,GO:0048510	DNA binding|DNA-binding transcription factor activity|nucleus|regulation of transcription, DNA-templated|metal ion binding|regulation of timing of transition from vegetative to reproductive phase
hse-miR156h	NM_180791.3	1891	1910	2	SPL2	TAIR:AT5G43270,GeneID:834345,Genbank:NM_180791.3,Araport:AT5G43270	squamosa promoter binding protein-like 2	GO:0003700,GO:0005634,GO:0006355,GO:0043565,GO:0044212,GO:0046872,GO:0048510,GO:0048653	DNA-binding transcription factor activity|nucleus|regulation of transcription, DNA-templated|sequence-specific DNA binding|transcription regulatory region DNA binding|metal ion binding|regulation of timing of transition from vegetative to reproductive phase|anther development
hse-miR156h	NM_124435.3	1634	1653	2	SPL13A	TAIR:AT5G50570,GeneID:835126,Genbank:NM_124435.3,Araport:AT5G50570	Squamosa promoter-binding protein-like (SBP domain) transcription factor family protein	GO:0003677,GO:0005634,GO:0046872,GO:0048653	DNA binding|nucleus|metal ion binding|anther development
hse-miR156h	NM_203146.4	1807	1826	2	SPL2	TAIR:AT5G43270,GeneID:834345,Genbank:NM_203146.4,Araport:AT5G43270	squamosa promoter binding protein-like 2	GO:0003700,GO:0005634,GO:0006355,GO:0043565,GO:0044212,GO:0046872,GO:0048510,GO:0048653	DNA-binding transcription factor activity|nucleus|regulation of transcription, DNA-templated|sequence-specific DNA binding|transcription regulatory region DNA binding|metal ion binding|regulation of timing of transition from vegetative to reproductive phase|anther development
hse-miR156h	NM_001344905.1	1283	1302	2	SPL13B	GeneID:835138,Genbank:NM_001344905.1,Araport:AT5G50670,TAIR:AT5G50670	Squamosa promoter-binding protein-like (SBP domain) transcription factor family protein	GO:0003677,GO:0003700,GO:0005634,GO:0006355,GO:0046872,GO:0048653	DNA binding|DNA-binding transcription factor activity|nucleus|regulation of transcription, DNA-templated|metal ion binding|anther development
hse-miR156h	NM_001332754.1	1193	1212	2	SPL10	Araport:AT1G27370,TAIR:AT1G27370,GeneID:839626,Genbank:NM_001332754.1	squamosa promoter binding protein-like 10	GO:0003700,GO:0005634,GO:0006355,GO:0010358,GO:0043565,GO:0045893,GO:0046872,GO:0048510	DNA-binding transcription factor activity|nucleus|regulation of transcription, DNA-templated|leaf shaping|sequence-specific DNA binding|positive regulation of transcription, DNA-templated|metal ion binding|regulation of timing of transition from vegetative to reproductive phase
hse-miR156h	NM_180830.4	1264	1283	2	SPL13A	TAIR:AT5G50570,GeneID:835126,Genbank:NM_180830.4,Araport:AT5G50570	Squamosa promoter-binding protein-like (SBP domain) transcription factor family protein	GO:0003677,GO:0005634,GO:0046872,GO:0048653	DNA binding|nucleus|metal ion binding|anther development
hse-miR156h	NM_129782.3	1175	1194	2	SPL9	TAIR:AT2G42200,GeneID:818820,Genbank:NM_129782.3,Araport:AT2G42200	squamosa promoter binding protein-like 9	GO:0003677,GO:0003700,GO:0005634,GO:0005737,GO:0006355,GO:0046872,GO:0048366,GO:0048653,GO:2000025	DNA binding|DNA-binding transcription factor activity|nucleus|cytoplasm|regulation of transcription, DNA-templated|metal ion binding|leaf development|anther development|regulation of leaf formation
hse-miR156h	NM_123693.6	1256	1275	2	SPL2	TAIR:AT5G43270,GeneID:834345,Genbank:NM_123693.6,Araport:AT5G43270	squamosa promoter binding protein-like 2	GO:0003700,GO:0005634,GO:0006355,GO:0043565,GO:0044212,GO:0046872,GO:0048510,GO:0048653	DNA-binding transcription factor activity|nucleus|regulation of transcription, DNA-templated|sequence-specific DNA binding|transcription regulatory region DNA binding|metal ion binding|regulation of timing of transition from vegetative to reproductive phase|anther development
hse-miR156h	NM_115654.3	845	864	2	SPL15	TAIR:AT3G57920,GeneID:824961,Genbank:NM_115654.3,Araport:AT3G57920	squamosa promoter binding protein-like 15	GO:0003677,GO:0003700,GO:0005634,GO:0006355,GO:0008361,GO:0010228,GO:0042127,GO:0046872,GO:0048653	DNA binding|DNA-binding transcription factor activity|nucleus|regulation of transcription, DNA-templated|regulation of cell size|vegetative to reproductive phase transition of meristem|regulation of cell proliferation|metal ion binding|anther development
hse-miR156h	NM_202192.2	1507	1526	2	SPL10	Araport:AT1G27370,TAIR:AT1G27370,GeneID:839626,Genbank:NM_202192.2	squamosa promoter binding protein-like 10	GO:0003700,GO:0005634,GO:0006355,GO:0010358,GO:0043565,GO:0045893,GO:0046872,GO:0048510	DNA-binding transcription factor activity|nucleus|regulation of transcription, DNA-templated|leaf shaping|sequence-specific DNA binding|positive regulation of transcription, DNA-templated|metal ion binding|regulation of timing of transition from vegetative to reproductive phase
hse-miR156h	NM_202191.2	1398	1417	2	SPL11	Araport:AT1G27360,TAIR:AT1G27360,GeneID:839625,Genbank:NM_202191.2	squamosa promoter-like 11	GO:0003677,GO:0003700,GO:0005634,GO:0006355,GO:0046872,GO:0048510	DNA binding|DNA-binding transcription factor activity|nucleus|regulation of transcription, DNA-templated|metal ion binding|regulation of timing of transition from vegetative to reproductive phase
hse-miR156h	NM_105584.6	1297	1316	2	AP1	Araport:AT1G69170,TAIR:AT1G69170,GeneID:843248,Genbank:NM_105584.6	Squamosa promoter-binding protein-like (SBP domain) transcription factor family protein	GO:0003677,GO:0003700,GO:0005634,GO:0006355,GO:0010468,GO:0042742,GO:0046872	DNA binding|DNA-binding transcription factor activity|nucleus|regulation of transcription, DNA-templated|regulation of gene expression|defense response to bacterium|metal ion binding
hse-miR156h	NM_124445.4	1264	1283	2	SPL13B	TAIR:AT5G50670,GeneID:835138,Genbank:NM_124445.4,Araport:AT5G50670	Squamosa promoter-binding protein-like (SBP domain) transcription factor family protein	GO:0003677,GO:0005634,GO:0046872,GO:0048653	DNA binding|nucleus|metal ion binding|anther development
hse-miR156h	NM_001084136.1	1315	1334	2	SPL10	Araport:AT1G27370,GeneID:839626,Genbank:NM_001084136.1,TAIR:AT1G27370	squamosa promoter binding protein-like 10	GO:0003700,GO:0005634,GO:0006355,GO:0010358,GO:0043565,GO:0045893,GO:0046872,GO:0048510	DNA-binding transcription factor activity|nucleus|regulation of transcription, DNA-templated|leaf shaping|sequence-specific DNA binding|positive regulation of transcription, DNA-templated|metal ion binding|regulation of timing of transition from vegetative to reproductive phase
hse-miR156h	NM_001337642.1	3131	3150	2.5	FRS7	GeneID:819799,Genbank:NM_001337642.1,Araport:AT3G06250,TAIR:AT3G06250	FAR1-related sequence 7	GO:0005634,GO:0006355,GO:0008270	nucleus|regulation of transcription, DNA-templated|zinc ion binding
hse-miR156h	NM_001337643.1	2841	2860	2.5	FRS7	GeneID:819799,Genbank:NM_001337643.1,Araport:AT3G06250,TAIR:AT3G06250	FAR1-related sequence 7	GO:0005634,GO:0006355,GO:0008270	nucleus|regulation of transcription, DNA-templated|zinc ion binding
hse-miR156h	NM_128940.2	787	806	2.5	SPL3	TAIR:AT2G33810,GeneID:817948,Genbank:NM_128940.2,Araport:AT2G33810	squamosa promoter binding protein-like 3	GO:0003677,GO:0003700,GO:0005634,GO:0005737,GO:0009908,GO:0009911,GO:0010228,GO:0010229,GO:0010321,GO:0030154,GO:0046872	DNA binding|DNA-binding transcription factor activity|nucleus|cytoplasm|flower development|positive regulation of flower development|vegetative to reproductive phase transition of meristem|inflorescence development|regulation of vegetative phase change|cell differentiation|metal ion binding
hse-miR156h	NM_115050.2	1019	1038	3	HSFA7A	TAIR:AT3G51910,GeneID:824354,Genbank:NM_115050.2,Araport:AT3G51910	heat shock transcription factor A7A	GO:0000978,GO:0003700,GO:0005634,GO:0009408,GO:0009644,GO:0032268,GO:0034605,GO:0043565,GO:0061408	RNA polymerase II proximal promoter sequence-specific DNA binding|DNA-binding transcription factor activity|nucleus|response to heat|response to high light intensity|regulation of cellular protein metabolic process|cellular response to heat|sequence-specific DNA binding|positive regulation of transcription from RNA polymerase II promoter in response to heat stress
hse-miR156h	NM_102049.3	1001	1020	3	PIP5K1	Araport:AT1G22000,TAIR:AT1G22000,GeneID:838803,Genbank:NM_102049.3	LOW protein: F-box/FBD/LRR-like protein
hse-miR156h	NM_001332731.1	1014	1033	3	FEZ	Araport:AT1G26890,GeneID:838986,Genbank:NM_001332731.1,TAIR:AT1G26890	FBD, F-box and Leucine Rich Repeat domains containing protein
hse-miR156h	NM_001332730.1	1014	1033	3	FEZ	Araport:AT1G26890,GeneID:838986,Genbank:NM_001332730.1,TAIR:AT1G26890	FBD, F-box and Leucine Rich Repeat domains containing protein
hse-miR156h	NM_102453.2	948	967	3	FEZ	Araport:AT1G26890,TAIR:AT1G26890,GeneID:838986,Genbank:NM_102453.2	FBD, F-box and Leucine Rich Repeat domains containing protein
hse-miR156h	NM_001332733.1	926	945	3	FEZ	Araport:AT1G26890,GeneID:838986,Genbank:NM_001332733.1,TAIR:AT1G26890	FBD, F-box and Leucine Rich Repeat domains containing protein
hse-miR156h	NM_001332732.1	926	945	3	FEZ	Araport:AT1G26890,GeneID:838986,Genbank:NM_001332732.1,TAIR:AT1G26890	FBD, F-box and Leucine Rich Repeat domains containing protein
hse-miR156h	NM_112390.5	1620	1639	3	SPL5	TAIR:AT3G15270,GeneID:820758,Genbank:NM_112390.5,Araport:AT3G15270	squamosa promoter binding protein-like 5	GO:0003677,GO:0003700,GO:0005634,GO:0005737,GO:0006355,GO:0010321,GO:0046872	DNA binding|DNA-binding transcription factor activity|nucleus|cytoplasm|regulation of transcription, DNA-templated|regulation of vegetative phase change|metal ion binding
hse-miR156h	NM_104194.4	750	769	3	SPL4	Araport:AT1G53160,TAIR:AT1G53160,GeneID:841749,Genbank:NM_104194.4	squamosa promoter binding protein-like 4	GO:0003677,GO:0003700,GO:0005634,GO:0005737,GO:0006355,GO:0009908,GO:0010321,GO:0046872	DNA binding|DNA-binding transcription factor activity|nucleus|cytoplasm|regulation of transcription, DNA-templated|flower development|regulation of vegetative phase change|metal ion binding
hse-miR156h	NM_127753.4	1745	1764	3.5	EME1A	TAIR:AT2G21840,GeneID:816720,Genbank:NM_127753.4,Araport:AT2G21840	Cysteine/Histidine-rich C1 domain family protein
hse-miR156h	NM_001335350.1	4649	4669	3.5	ABCI4	TAIR:AT2G07718,GeneID:28717841,Genbank:NM_001335350.1,Araport:AT2G07718	Cytochrome b/b6 protein	GO:0005886,GO:0015886,GO:0016021,GO:0022904,GO:0031966	plasma membrane|heme transport|integral component of membrane|respiratory electron transport chain|mitochondrial membrane
hse-miR156h	NM_119683.2	440	459	3.5	PIP3	TAIR:AT4G35170,GeneID:829670,Genbank:NM_119683.2,Araport:AT4G35170	Late embryogenesis abundant (LEA) hydroxyproline-rich glycoprotein family
hse-miR156h	NM_103179.2	133	151	3.5	EMB2756	Araport:AT1G34560,TAIR:AT1G34560,GeneID:840359,Genbank:NM_103179.2	hypothetical protein (DUF1184)
hse-miR156h	NM_113789.4	1069	1088	4	TDF1	TAIR:AT3G28690,GeneID:822499,Genbank:NM_113789.4,Araport:AT3G28690	Protein kinase superfamily protein
hse-miR156h	NM_102299.4	9	28	4	CYP86C1	Araport:AT1G24560,TAIR:AT1G24560,GeneID:839070,Genbank:NM_102299.4	paramyosin
hse-miR156h	NM_124180.3	346	364	4	GFA2	TAIR:AT5G48060,GeneID:834858,Genbank:NM_124180.3,Araport:AT5G48060	C2 calcium/lipid-binding plant phosphoribosyltransferase family protein	GO:0005783,GO:0005789,GO:0008565,GO:0009506,GO:0009511,GO:0009908,GO:0009911,GO:0010228,GO:0016021,GO:0034613,GO:0048574	endoplasmic reticulum|endoplasmic reticulum membrane|protein transporter activity|plasmodesma|plasmodesmatal endoplasmic reticulum|flower development|positive regulation of flower development|vegetative to reproductive phase transition of meristem|integral component of membrane|cellular protein localization|long-day photoperiodism, flowering
hse-miR156h	NM_124986.3	686	704	4	HSP81-2	TAIR:AT5G56040,GeneID:835702,Genbank:NM_124986.3,Araport:AT5G56040	Leucine-rich receptor-like protein kinase family protein
hse-miR156h	NM_001037003.2	741	759	4	HSP81-2	TAIR:AT5G56040,GeneID:835702,Genbank:NM_001037003.2,Araport:AT5G56040	Leucine-rich receptor-like protein kinase family protein
hse-miR156h	NM_119378.4	964	983	4	PDE334	TAIR:AT4G32260,GeneID:829359,Genbank:NM_119378.4,Araport:AT4G32260	ATPase, F0 complex, subunit B/B', bacterial/chloroplast	GO:0005524,GO:0009535,GO:0015078,GO:0015986,GO:0016021,GO:0045263	ATP binding|chloroplast thylakoid membrane|proton transmembrane transporter activity|ATP synthesis coupled proton transport|integral component of membrane|proton-transporting ATP synthase complex, coupling factor F(o)	ko00190,ko00195	Oxidative phosphorylation|Photosynthesis
hse-miR156h	NM_100240.3	1201	1219	4	PSB27	Araport:AT1G03600,TAIR:AT1G03600,GeneID:839449,Genbank:NM_100240.3	photosystem II family protein	GO:0009507,GO:0009534,GO:0009535,GO:0009543,GO:0009579,GO:0010206,GO:0010207,GO:0071484	chloroplast|chloroplast thylakoid|chloroplast thylakoid membrane|chloroplast thylakoid lumen|thylakoid|photosystem II repair|photosystem II assembly|cellular response to light intensity	ko00195	Photosynthesis
hse-miR156h	NM_118648.5	38	58	4	OLEO1	TAIR:AT4G25160,GeneID:828619,Genbank:NM_118648.5,Araport:AT4G25160	U-box domain-containing protein kinase family protein
hse-miR156h	NM_101923.1	123	142	4	WOX10	Araport:AT1G20710,TAIR:AT1G20710,GeneID:838661,Genbank:NM_101923.1	WUSCHEL related homeobox 10	GO:0003677,GO:0003700,GO:0005634,GO:0007275	DNA binding|DNA-binding transcription factor activity|nucleus|multicellular organism development
hse-miR156h	NM_130380.3	2537	2555	4	PAC	GeneID:819425,Genbank:NM_130380.3,Araport:AT2G48130,TAIR:AT2G48130	Bifunctional inhibitor/lipid-transfer protein/seed storage 2S albumin superfamily protein	GO:0004854,GO:0005506,GO:0009055,GO:0046110,GO:0051537,GO:0071949	xanthine dehydrogenase activity|iron ion binding|electron transfer activity|xanthine metabolic process|2 iron, 2 sulfur cluster binding|FAD binding
hse-miR156h	NM_001337300.1	2226	2244	4	PAC	GeneID:819425,Genbank:NM_001337300.1,Araport:AT2G48130,TAIR:AT2G48130	Bifunctional inhibitor/lipid-transfer protein/seed storage 2S albumin superfamily protein	GO:0004854,GO:0005506,GO:0009055,GO:0046110,GO:0051537,GO:0071949	xanthine dehydrogenase activity|iron ion binding|electron transfer activity|xanthine metabolic process|2 iron, 2 sulfur cluster binding|FAD binding
hse-miR156h	NM_001337297.1	2226	2244	4	PAC	TAIR:AT2G48130,GeneID:819425,Genbank:NM_001337297.1,Araport:AT2G48130	Bifunctional inhibitor/lipid-transfer protein/seed storage 2S albumin superfamily protein	GO:0000302,GO:0004854,GO:0005506,GO:0005829,GO:0006145,GO:0009055,GO:0009414,GO:0042554,GO:0046110,GO:0051537,GO:0071949	response to reactive oxygen species|xanthine dehydrogenase activity|iron ion binding|cytosol|purine nucleobase catabolic process|electron transfer activity|response to water deprivation|superoxide anion generation|xanthine metabolic process|2 iron, 2 sulfur cluster binding|FAD binding
hse-miR156h	NM_105823.4	119	137	4	PFI	Araport:AT1G71690,TAIR:AT1G71690,GeneID:843495,Genbank:NM_105823.4	glucuronoxylan 4-O-methyltransferase-like protein (DUF579)	GO:0000139,GO:0005794,GO:0009834,GO:0016021,GO:0030775,GO:0045491,GO:0045492	Golgi membrane|Golgi apparatus|plant-type secondary cell wall biogenesis|integral component of membrane|glucuronoxylan 4-O-methyltransferase activity|xylan metabolic process|xylan biosynthetic process
hse-miR159a	NM_111977.5	1212	1231	2	MYB65	TAIR:AT3G11440,GeneID:820317,Genbank:NM_111977.5,Araport:AT3G11440	myb domain protein 65	GO:0003700,GO:0005634,GO:0006355,GO:0008285,GO:0009723,GO:0009740,GO:0009751,GO:0030154,GO:0043068,GO:0043565,GO:0044212,GO:0045893,GO:0045926,GO:0048235,GO:0048653,GO:0048655,GO:1990019	DNA-binding transcription factor activity|nucleus|regulation of transcription, DNA-templated|negative regulation of cell proliferation|response to ethylene|gibberellic acid mediated signaling pathway|response to salicylic acid|cell differentiation|positive regulation of programmed cell death|sequence-specific DNA binding|transcription regulatory region DNA binding|positive regulation of transcrip…
hse-miR159a	NM_001337925.1	1212	1231	2	MYB65	GeneID:820317,Genbank:NM_001337925.1,Araport:AT3G11440,TAIR:AT3G11440	myb domain protein 65	GO:0003700,GO:0005634,GO:0006355,GO:0008285,GO:0009723,GO:0009740,GO:0009751,GO:0030154,GO:0043068,GO:0043565,GO:0044212,GO:0045893,GO:0045926,GO:0048235,GO:0048653,GO:0048655,GO:1990019	DNA-binding transcription factor activity|nucleus|regulation of transcription, DNA-templated|negative regulation of cell proliferation|response to ethylene|gibberellic acid mediated signaling pathway|response to salicylic acid|cell differentiation|positive regulation of programmed cell death|sequence-specific DNA binding|transcription regulatory region DNA binding|positive regulation of transcrip…
hse-miR159a	NM_001085068.2	1321	1340	2	MYB33	TAIR:AT5G06100,GeneID:830497,Genbank:NM_001085068.2,Araport:AT5G06100	myb domain protein 33	GO:0003700,GO:0005634,GO:0008285,GO:0009723,GO:0009735,GO:0009739,GO:0009740,GO:0009789,GO:0030154,GO:0043068,GO:0043565,GO:0044212,GO:0045893,GO:0045926,GO:0048235,GO:0048653,GO:0048655,GO:1990019	DNA-binding transcription factor activity|nucleus|negative regulation of cell proliferation|response to ethylene|response to cytokinin|response to gibberellin|gibberellic acid mediated signaling pathway|positive regulation of abscisic acid-activated signaling pathway|cell differentiation|positive regulation of programmed cell death|sequence-specific DNA binding|transcription regulatory region DNA…
hse-miR159a	NM_180448.2	1240	1259	2	MYB33	TAIR:AT5G06100,GeneID:830497,Genbank:NM_180448.2,Araport:AT5G06100	myb domain protein 33	GO:0003700,GO:0005634,GO:0008285,GO:0009723,GO:0009735,GO:0009739,GO:0009740,GO:0009789,GO:0030154,GO:0043068,GO:0043565,GO:0044212,GO:0045893,GO:0045926,GO:0048235,GO:0048653,GO:0048655,GO:1990019	DNA-binding transcription factor activity|nucleus|negative regulation of cell proliferation|response to ethylene|response to cytokinin|response to gibberellin|gibberellic acid mediated signaling pathway|positive regulation of abscisic acid-activated signaling pathway|cell differentiation|positive regulation of programmed cell death|sequence-specific DNA binding|transcription regulatory region DNA…
hse-miR159a	NM_001337927.1	1149	1168	2	MYB65	GeneID:820317,Genbank:NM_001337927.1,Araport:AT3G11440,TAIR:AT3G11440	myb domain protein 65	GO:0003700,GO:0005634,GO:0006355,GO:0008285,GO:0009723,GO:0009740,GO:0009751,GO:0030154,GO:0043068,GO:0043565,GO:0044212,GO:0045893,GO:0045926,GO:0048235,GO:0048653,GO:0048655,GO:1990019	DNA-binding transcription factor activity|nucleus|regulation of transcription, DNA-templated|negative regulation of cell proliferation|response to ethylene|gibberellic acid mediated signaling pathway|response to salicylic acid|cell differentiation|positive regulation of programmed cell death|sequence-specific DNA binding|transcription regulatory region DNA binding|positive regulation of transcrip…
hse-miR159a	NM_120692.3	1161	1180	2	MYB33	TAIR:AT5G06100,GeneID:830497,Genbank:NM_120692.3,Araport:AT5G06100	myb domain protein 33	GO:0003700,GO:0005634,GO:0008285,GO:0009723,GO:0009735,GO:0009739,GO:0009740,GO:0009789,GO:0030154,GO:0043068,GO:0043565,GO:0044212,GO:0045893,GO:0045926,GO:0048235,GO:0048653,GO:0048655,GO:1990019	DNA-binding transcription factor activity|nucleus|negative regulation of cell proliferation|response to ethylene|response to cytokinin|response to gibberellin|gibberellic acid mediated signaling pathway|positive regulation of abscisic acid-activated signaling pathway|cell differentiation|positive regulation of programmed cell death|sequence-specific DNA binding|transcription regulatory region DNA…
hse-miR159a	NM_001342849.1	1498	1517	2	MYB33	GeneID:830497,Genbank:NM_001342849.1,Araport:AT5G06100,TAIR:AT5G06100	myb domain protein 33	GO:0003700,GO:0005634,GO:0008285,GO:0009723,GO:0009735,GO:0009739,GO:0009740,GO:0009789,GO:0030154,GO:0043068,GO:0043565,GO:0044212,GO:0045893,GO:0045926,GO:0048235,GO:0048653,GO:0048655,GO:1990019	DNA-binding transcription factor activity|nucleus|negative regulation of cell proliferation|response to ethylene|response to cytokinin|response to gibberellin|gibberellic acid mediated signaling pathway|positive regulation of abscisic acid-activated signaling pathway|cell differentiation|positive regulation of programmed cell death|sequence-specific DNA binding|transcription regulatory region DNA…
hse-miR159a	NM_001337926.1	1223	1242	2	MYB65	GeneID:820317,Genbank:NM_001337926.1,Araport:AT3G11440,TAIR:AT3G11440	myb domain protein 65	GO:0003700,GO:0005634,GO:0006355,GO:0008285,GO:0009723,GO:0009740,GO:0009751,GO:0030154,GO:0043068,GO:0043565,GO:0044212,GO:0045893,GO:0045926,GO:0048235,GO:0048653,GO:0048655,GO:1990019	DNA-binding transcription factor activity|nucleus|regulation of transcription, DNA-templated|negative regulation of cell proliferation|response to ethylene|gibberellic acid mediated signaling pathway|response to salicylic acid|cell differentiation|positive regulation of programmed cell death|sequence-specific DNA binding|transcription regulatory region DNA binding|positive regulation of transcrip…
hse-miR159a	NM_128252.6	827	846	2	MYB104	TAIR:AT2G26950,GeneID:817236,Genbank:NM_128252.6,Araport:AT2G26950	myb domain protein 104	GO:0003700,GO:0005634,GO:0006355,GO:0030154,GO:0043565,GO:0044212	DNA-binding transcription factor activity|nucleus|regulation of transcription, DNA-templated|cell differentiation|sequence-specific DNA binding|transcription regulatory region DNA binding
hse-miR159a	NM_001342848.1	1597	1616	2	MYB33	GeneID:830497,Genbank:NM_001342848.1,Araport:AT5G06100,TAIR:AT5G06100	myb domain protein 33	GO:0003700,GO:0005634,GO:0008285,GO:0009723,GO:0009735,GO:0009739,GO:0009740,GO:0009789,GO:0030154,GO:0043068,GO:0043565,GO:0044212,GO:0045893,GO:0045926,GO:0048235,GO:0048653,GO:0048655,GO:1990019	DNA-binding transcription factor activity|nucleus|negative regulation of cell proliferation|response to ethylene|response to cytokinin|response to gibberellin|gibberellic acid mediated signaling pathway|positive regulation of abscisic acid-activated signaling pathway|cell differentiation|positive regulation of programmed cell death|sequence-specific DNA binding|transcription regulatory region DNA…
hse-miR159a	NM_115910.2	182	201	3	DUO1	TAIR:AT3G60460,GeneID:825217,Genbank:NM_115910.2,Araport:AT3G60460	myb-like HTH transcriptional regulator family protein	GO:0003700,GO:0005634,GO:0030154,GO:0043565,GO:0044212,GO:0044839,GO:0045893,GO:0048235,GO:0048555,GO:0055047	DNA-binding transcription factor activity|nucleus|cell differentiation|sequence-specific DNA binding|transcription regulatory region DNA binding|cell cycle G2/M phase transition|positive regulation of transcription, DNA-templated|pollen sperm cell differentiation|generative cell nucleus|generative cell mitosis
hse-miR159a	NM_119939.3	458	477	3.5	ACS8	TAIR:AT4G37770,GeneID:829933,Genbank:NM_119939.3,Araport:AT4G37770	1-amino-cyclopropane-1-carboxylate synthase 8	GO:0009693,GO:0009835,GO:0016847,GO:0030170,GO:0042802	ethylene biosynthetic process|fruit ripening|1-aminocyclopropane-1-carboxylate synthase activity|pyridoxal phosphate binding|identical protein binding	ko00270	Cysteine and methionine metabolism
hse-miR159a	NM_001342068.1	1172	1191	3.5	DCAF1	TAIR:AT4G31240,GeneID:829251,Genbank:NM_001342068.1,Araport:AT4G31240	protein kinase C-like zinc finger protein	GO:0005623,GO:0045454,GO:0047134	cell|cell redox homeostasis|protein-disulfide reductase activity
hse-miR159a	NM_119273.3	737	756	3.5	DCAF1	TAIR:AT4G31240,GeneID:829251,Genbank:NM_119273.3,Araport:AT4G31240	protein kinase C-like zinc finger protein	GO:0005623,GO:0045454,GO:0047134	cell|cell redox homeostasis|protein-disulfide reductase activity
hse-miR159a	NM_128253.2	864	883	3.5	MYB81	TAIR:AT2G26960,GeneID:817237,Genbank:NM_128253.2,Araport:AT2G26960	myb domain protein 81	GO:0003700,GO:0005634,GO:0006355,GO:0030154,GO:0043565,GO:0044212	DNA-binding transcription factor activity|nucleus|regulation of transcription, DNA-templated|cell differentiation|sequence-specific DNA binding|transcription regulatory region DNA binding
hse-miR159a	NM_001333295.1	6980	6999	3.5	KU80	Araport:AT1G48090,GeneID:841226,Genbank:NM_001333295.1,TAIR:AT1G48090	calcium-dependent lipid-binding family protein	GO:0005628,GO:0005794,GO:0006623,GO:0007005,GO:0019898,GO:0032120,GO:0044232,GO:0045053,GO:0045324,GO:0071561,GO:1990816	prospore membrane|Golgi apparatus|protein targeting to vacuole|mitochondrion organization|extrinsic component of membrane|ascospore-type prospore membrane assembly|organelle membrane contact site|protein retention in Golgi apparatus|late endosome to vacuole transport|nucleus-vacuole junction|vacuole-mitochondrion membrane contact site
hse-miR159a	NM_001333296.1	6927	6946	3.5	KU80	Araport:AT1G48090,GeneID:841226,Genbank:NM_001333296.1,TAIR:AT1G48090	calcium-dependent lipid-binding family protein	GO:0005628,GO:0005794,GO:0006623,GO:0007005,GO:0019898,GO:0032120,GO:0044232,GO:0045053,GO:0045324,GO:0071561,GO:1990816	prospore membrane|Golgi apparatus|protein targeting to vacuole|mitochondrion organization|extrinsic component of membrane|ascospore-type prospore membrane assembly|organelle membrane contact site|protein retention in Golgi apparatus|late endosome to vacuole transport|nucleus-vacuole junction|vacuole-mitochondrion membrane contact site
hse-miR159a	NM_001333297.1	6921	6940	3.5	KU80	Araport:AT1G48090,GeneID:841226,Genbank:NM_001333297.1,TAIR:AT1G48090	calcium-dependent lipid-binding family protein	GO:0005628,GO:0005794,GO:0006623,GO:0007005,GO:0019898,GO:0032120,GO:0044232,GO:0045053,GO:0045324,GO:0071561,GO:1990816	prospore membrane|Golgi apparatus|protein targeting to vacuole|mitochondrion organization|extrinsic component of membrane|ascospore-type prospore membrane assembly|organelle membrane contact site|protein retention in Golgi apparatus|late endosome to vacuole transport|nucleus-vacuole junction|vacuole-mitochondrion membrane contact site
hse-miR159a	NM_103704.6	6899	6918	3.5	KU80	Araport:AT1G48090,TAIR:AT1G48090,GeneID:841226,Genbank:NM_103704.6	calcium-dependent lipid-binding family protein	GO:0005628,GO:0005794,GO:0006623,GO:0007005,GO:0019898,GO:0032120,GO:0044232,GO:0045053,GO:0045324,GO:0071561,GO:1990816	prospore membrane|Golgi apparatus|protein targeting to vacuole|mitochondrion organization|extrinsic component of membrane|ascospore-type prospore membrane assembly|organelle membrane contact site|protein retention in Golgi apparatus|late endosome to vacuole transport|nucleus-vacuole junction|vacuole-mitochondrion membrane contact site
hse-miR159a	NM_001333299.1	6880	6899	3.5	KU80	Araport:AT1G48090,GeneID:841226,Genbank:NM_001333299.1,TAIR:AT1G48090	calcium-dependent lipid-binding family protein	GO:0005628,GO:0005794,GO:0006623,GO:0007005,GO:0019898,GO:0032120,GO:0044232,GO:0045053,GO:0045324,GO:0071561,GO:1990816	prospore membrane|Golgi apparatus|protein targeting to vacuole|mitochondrion organization|extrinsic component of membrane|ascospore-type prospore membrane assembly|organelle membrane contact site|protein retention in Golgi apparatus|late endosome to vacuole transport|nucleus-vacuole junction|vacuole-mitochondrion membrane contact site
hse-miR159a	NM_001333298.1	6776	6795	3.5	KU80	Araport:AT1G48090,GeneID:841226,Genbank:NM_001333298.1,TAIR:AT1G48090	calcium-dependent lipid-binding family protein	GO:0005628,GO:0005794,GO:0006623,GO:0007005,GO:0019898,GO:0032120,GO:0044232,GO:0045053,GO:0045324,GO:0071561,GO:1990816	prospore membrane|Golgi apparatus|protein targeting to vacuole|mitochondrion organization|extrinsic component of membrane|ascospore-type prospore membrane assembly|organelle membrane contact site|protein retention in Golgi apparatus|late endosome to vacuole transport|nucleus-vacuole junction|vacuole-mitochondrion membrane contact site
hse-miR159a	NM_127560.4	536	556	4	CAF1	TAIR:AT2G20020,GeneID:816521,Genbank:NM_127560.4,Araport:AT2G20020	RNA-binding CRS1 / YhbY (CRM) domain-containing protein	GO:0000373,GO:0003723,GO:0006397,GO:0009570	Group II intron splicing|RNA binding|mRNA processing|chloroplast stroma
hse-miR159a	NM_102864.2	72	92	4	ZIP10	Araport:AT1G31260,TAIR:AT1G31260,GeneID:840014,Genbank:NM_102864.2	zinc transporter 10 precursor	GO:0005385,GO:0005886,GO:0016021,GO:0071577	zinc ion transmembrane transporter activity|plasma membrane|integral component of membrane|zinc ion transmembrane transport
hse-miR159a	NM_178994.5	867	885	4	YY1	TAIR:AT4G06676,GeneID:826112,Genbank:NM_178994.5,Araport:AT4G06676	etoposide-induced protein	GO:0005783,GO:0016021,GO:0016236	endoplasmic reticulum|integral component of membrane|macroautophagy	ko04115	p53 signaling pathway
hse-miR159a	NM_001340561.1	867	885	4	YY1	TAIR:AT4G06676,GeneID:826112,Genbank:NM_001340561.1,Araport:AT4G06676	etoposide-induced protein	GO:0005783,GO:0016021,GO:0016236	endoplasmic reticulum|integral component of membrane|macroautophagy	ko04115	p53 signaling pathway
hse-miR159a	NM_001084524.1	972	991	4	MYB101	TAIR:AT2G32460,GeneID:817807,Genbank:NM_001084524.1,Araport:AT2G32460	myb domain protein 101	GO:0003700,GO:0005634,GO:0009555,GO:0009739,GO:0009740,GO:0009789,GO:0010468,GO:0030154,GO:0043068,GO:0043565,GO:0044212,GO:0045893,GO:0048235,GO:0080092,GO:0090406,GO:1901371,GO:1990019	DNA-binding transcription factor activity|nucleus|pollen development|response to gibberellin|gibberellic acid mediated signaling pathway|positive regulation of abscisic acid-activated signaling pathway|regulation of gene expression|cell differentiation|positive regulation of programmed cell death|sequence-specific DNA binding|transcription regulatory region DNA binding|positive regulation of tran…
hse-miR159a	NM_128805.4	1016	1035	4	MYB101	TAIR:AT2G32460,GeneID:817807,Genbank:NM_128805.4,Araport:AT2G32460	myb domain protein 101	GO:0003700,GO:0005634,GO:0009555,GO:0009739,GO:0009740,GO:0009789,GO:0010468,GO:0030154,GO:0043068,GO:0043565,GO:0044212,GO:0045893,GO:0048235,GO:0080092,GO:0090406,GO:1901371,GO:1990019	DNA-binding transcription factor activity|nucleus|pollen development|response to gibberellin|gibberellic acid mediated signaling pathway|positive regulation of abscisic acid-activated signaling pathway|regulation of gene expression|cell differentiation|positive regulation of programmed cell death|sequence-specific DNA binding|transcription regulatory region DNA binding|positive regulation of tran…
hse-miR159a	NM_124884.2	1339	1358	4	MYB120	TAIR:AT5G55020,GeneID:835593,Genbank:NM_124884.2,Araport:AT5G55020	myb domain protein 120	GO:0003700,GO:0005634,GO:0009860,GO:0010468,GO:0030154,GO:0043565,GO:0044212,GO:0045893,GO:0048235,GO:0080092,GO:0090406	DNA-binding transcription factor activity|nucleus|pollen tube growth|regulation of gene expression|cell differentiation|sequence-specific DNA binding|transcription regulatory region DNA binding|positive regulation of transcription, DNA-templated|pollen sperm cell differentiation|regulation of pollen tube growth|pollen tube
hse-miR159a	NM_001125773.1	229	248	4	CSD3	TAIR:AT5G18100,GeneID:831928,Genbank:NM_001125773.1,Araport:AT5G18100	copper/zinc superoxide dismutase 3	GO:0004784,GO:0005507,GO:0005615,GO:0005737,GO:0005773,GO:0005777,GO:0006979,GO:0008270,GO:0016532,GO:0019430,GO:0071457,GO:0071472,GO:0071484,GO:0071486,GO:0071493	superoxide dismutase activity|copper ion binding|extracellular space|cytoplasm|vacuole|peroxisome|response to oxidative stress|zinc ion binding|superoxide dismutase copper chaperone activity|removal of superoxide radicals|cellular response to ozone|cellular response to salt stress|cellular response to light intensity|cellular response to high light intensity|cellular response to UV-B	ko04146	Peroxisome
hse-miR159a	NM_121815.3	229	248	4	CSD3	TAIR:AT5G18100,GeneID:831928,Genbank:NM_121815.3,Araport:AT5G18100	copper/zinc superoxide dismutase 3	GO:0004784,GO:0005507,GO:0005615,GO:0005737,GO:0005773,GO:0005777,GO:0006979,GO:0008270,GO:0016532,GO:0019430,GO:0071457,GO:0071472,GO:0071484,GO:0071486,GO:0071493	superoxide dismutase activity|copper ion binding|extracellular space|cytoplasm|vacuole|peroxisome|response to oxidative stress|zinc ion binding|superoxide dismutase copper chaperone activity|removal of superoxide radicals|cellular response to ozone|cellular response to salt stress|cellular response to light intensity|cellular response to high light intensity|cellular response to UV-B	ko04146	Peroxisome
hse-miR159a	NM_104023.3	73	91	4	TRO	Araport:AT1G51450,TAIR:AT1G51450,GeneID:841570,Genbank:NM_104023.3	TRAUCO	GO:0005634,GO:0006351,GO:0009793,GO:0010228,GO:0031490,GO:0044212,GO:0048188,GO:0051568,GO:0060776,GO:0080182	nucleus|transcription, DNA-templated|embryo development ending in seed dormancy|vegetative to reproductive phase transition of meristem|chromatin DNA binding|transcription regulatory region DNA binding|Set1C/COMPASS complex|histone H3-K4 methylation|simple leaf morphogenesis|histone H3-K4 trimethylation
hse-miR159a	NM_101800.3	1015	1033	4	KCS4	Araport:AT1G19440,TAIR:AT1G19440,GeneID:838528,Genbank:NM_101800.3	3-ketoacyl-CoA synthase 4	GO:0006633,GO:0016021,GO:0102336,GO:0102337,GO:0102338,GO:0102756	fatty acid biosynthetic process|integral component of membrane|3-oxo-arachidoyl-CoA synthase activity|3-oxo-cerotoyl-CoA synthase activity|3-oxo-lignoceronyl-CoA synthase activity|very-long-chain 3-ketoacyl-CoA synthase activity	ko00062	Fatty acid elongation
hse-miR159a	NM_105401.3	609	627	4	EMB2813	Araport:AT1G67330,TAIR:AT1G67330,GeneID:843054,Genbank:NM_105401.3	glucuronoxylan 4-O-methyltransferase-like protein (DUF579)	GO:0000139,GO:0005768,GO:0005794,GO:0005802,GO:0008168,GO:0009834,GO:0016021,GO:0045491,GO:0045492	Golgi membrane|endosome|Golgi apparatus|trans-Golgi network|methyltransferase activity|plant-type secondary cell wall biogenesis|integral component of membrane|xylan metabolic process|xylan biosynthetic process
hse-miR159a	NM_001333526.1	812	831	4	AR791	Araport:AT1G52100,GeneID:841640,Genbank:NM_001333526.1,TAIR:AT1G52100	Mannose-binding lectin superfamily protein	GO:0016020,GO:0030246	membrane|carbohydrate binding
hse-miR159a	NM_001333527.1	904	923	4	AR791	Araport:AT1G52100,GeneID:841640,Genbank:NM_001333527.1,TAIR:AT1G52100	Mannose-binding lectin superfamily protein	GO:0016020,GO:0030246	membrane|carbohydrate binding
hse-miR159a	NM_001198273.2	812	831	4	AR791	Araport:AT1G52100,TAIR:AT1G52100,GeneID:841640,Genbank:NM_001198273.2	Mannose-binding lectin superfamily protein	GO:0016020,GO:0030246	membrane|carbohydrate binding
hse-miR159a	NM_001333525.1	565	584	4	AR791	Araport:AT1G52100,GeneID:841640,Genbank:NM_001333525.1,TAIR:AT1G52100	Mannose-binding lectin superfamily protein	GO:0016020,GO:0030246	membrane|carbohydrate binding
hse-miR159a	NM_104091.3	496	515	4	AR791	Araport:AT1G52100,TAIR:AT1G52100,GeneID:841640,Genbank:NM_104091.3	Mannose-binding lectin superfamily protein	GO:0016020,GO:0030246	membrane|carbohydrate binding
hse-miR159a	NM_001336480.1	758	777	4	iqd9	GeneID:817962,Genbank:NM_001336480.1,Araport:AT2G34010,TAIR:AT2G34010	verprolin	GO:0048366	leaf development
hse-miR159a	NM_128952.3	758	777	4	iqd9	TAIR:AT2G34010,GeneID:817962,Genbank:NM_128952.3,Araport:AT2G34010	verprolin	GO:0048366	leaf development
hse-miR159a	NM_115170.5	96	116	4	UPL7	TAIR:AT3G53100,GeneID:824476,Genbank:NM_115170.5,Araport:AT3G53100	GDSL-like Lipase/Acylhydrolase superfamily protein	GO:0005576,GO:0016042,GO:0016788	extracellular region|lipid catabolic process|hydrolase activity, acting on ester bonds
hse-miR159a	NM_103730.5	154	172	4	DHNAT1	Araport:AT1G48330,TAIR:AT1G48330,GeneID:841253,Genbank:NM_103730.5	SsrA-binding protein
hse-miR159a-5p	XM_024659182.1	718	739	4	LOC112340552	112340552	protein_coding
hse-miR159a-5p	XM_024660171.1	612	633	3.5	LOC112340935	112340935	protein_coding	GO:0009705,GO:0005886,GO:0022821,GO:0090333,GO:0009624,GO:0010043,GO:0055069	plant-type vacuole membrane|plasma membrane|solute:potassium antiporter activity|regulation of stomatal closure|response to nematode|response to zinc ion|zinc ion homeostasis
hse-miR159a-5p	XM_024674896.1	737	758	4	LOC112346282	112346282	protein_coding
hse-miR159a-5p	XM_024680043.1	655	674	4	LOC9629086	9629086	protein_coding	GO:0009507,GO:0005739,GO:0051117,GO:0042802,GO:0051301,GO:0010020,GO:0032955	chloroplast|mitochondrion|ATPase binding|identical protein binding|cell division|chloroplast fission|regulation of division septum assembly
hse-miR159a-5p	XM_024672804.1	526	547	4	LOC9632820	9632820	protein_coding	GO:0043245,GO:0045735,GO:0048316,GO:0010431	extraorganismal space|nutrient reservoir activity|seed development|seed maturation
hse-miR159a-5p	XM_024672807.1	526	547	4	LOC9632820	9632820	protein_coding	GO:0043245,GO:0045735,GO:0048316,GO:0010431	extraorganismal space|nutrient reservoir activity|seed development|seed maturation
hse-miR159a-5p	XM_024672806.1	526	547	4	LOC9632820	9632820	protein_coding	GO:0043245,GO:0045735,GO:0048316,GO:0010431	extraorganismal space|nutrient reservoir activity|seed development|seed maturation
hse-miR159a-5p	XM_024662544.1	875	896	3.5	LOC9638919	9638919	protein_coding	GO:0009705,GO:0005886,GO:0022821,GO:0010540,GO:0009630,GO:0090333,GO:0009414,GO:0048364	plant-type vacuole membrane|plasma membrane|solute:potassium antiporter activity|basipetal auxin transport|gravitropism|regulation of stomatal closure|response to water deprivation|root development
hse-miR159a-5p	XM_024666228.1	212	231	4	LOC9643753	9643753	protein_coding	GO:0005634,GO:0008168,GO:0003676,GO:0043414,GO:0090304	nucleus|methyltransferase activity|nucleic acid binding|macromolecule methylation|nucleic acid metabolic process
hse-miR159a-5p	XM_024666221.1	212	231	4	LOC9643753	9643753	protein_coding	GO:0005634,GO:0008168,GO:0003676,GO:0043414,GO:0090304	nucleus|methyltransferase activity|nucleic acid binding|macromolecule methylation|nucleic acid metabolic process
hse-miR159a-5p	XM_024666215.1	212	231	4	LOC9643753	9643753	protein_coding	GO:0005634,GO:0008168,GO:0003676,GO:0043414,GO:0090304	nucleus|methyltransferase activity|nucleic acid binding|macromolecule methylation|nucleic acid metabolic process
hse-miR159a-5p	XM_024666211.1	212	231	4	LOC9643753	9643753	protein_coding	GO:0005634,GO:0008168,GO:0003676,GO:0043414,GO:0090304	nucleus|methyltransferase activity|nucleic acid binding|macromolecule methylation|nucleic acid metabolic process
hse-miR159a-5p	XM_024666205.1	212	231	4	LOC9643753	9643753	protein_coding	GO:0005634,GO:0008168,GO:0003676,GO:0043414,GO:0090304	nucleus|methyltransferase activity|nucleic acid binding|macromolecule methylation|nucleic acid metabolic process
hse-miR159a-5p	XM_024686565.1	211	230	4	LOC9648115	9648115	protein_coding	GO:0005634,GO:0008168,GO:0003676,GO:0043414,GO:0090304	nucleus|methyltransferase activity|nucleic acid binding|macromolecule methylation|nucleic acid metabolic process
hse-miR159a-5p	XM_024686563.1	211	230	4	LOC9648115	9648115	protein_coding	GO:0005634,GO:0008168,GO:0003676,GO:0043414,GO:0090304	nucleus|methyltransferase activity|nucleic acid binding|macromolecule methylation|nucleic acid metabolic process
hse-miR159a-5p	XM_024686564.1	211	230	4	LOC9648115	9648115	protein_coding	GO:0005634,GO:0008168,GO:0003676,GO:0043414,GO:0090304	nucleus|methyltransferase activity|nucleic acid binding|macromolecule methylation|nucleic acid metabolic process
hse-miR159a-5p	XM_002981625.2	595	616	3	LOC9648325	9648325	protein_coding	GO:0000326,GO:0045735,GO:0071215,GO:0009737,GO:0010431	protein storage vacuole|nutrient reservoir activity|cellular response to abscisic acid stimulus|response to abscisic acid|seed maturation
hse-miR159a-5p	XM_002969202.2	1474	1493	4	LOC9660277	9660277	protein_coding
hse-miR159f	XM_024677574.1	3804	3824	3.5	LOC9637458	9637458	protein_coding	GO:0016020,GO:0005886,GO:0055085	membrane|plasma membrane|transmembrane transport
hse-miR159f	XM_024677575.1	3799	3819	3.5	LOC9637458	9637458	protein_coding	GO:0016020,GO:0005886,GO:0055085	membrane|plasma membrane|transmembrane transport
hse-miR159f	XM_002974996.2	51	71	4	LOC9638162	9638162	protein_coding	GO:0005634,GO:0046872,GO:0017018,GO:0004722,GO:0035970	nucleus|metal ion binding|myosin phosphatase activity|protein serine/threonine phosphatase activity|peptidyl-threonine dephosphorylation	ko04016,ko04075	MAPK signaling pathway - plant|Plant hormone signal transduction
hse-miR159f	XM_024679976.1	51	71	4	LOC9638162	9638162	protein_coding	GO:0005634,GO:0046872,GO:0017018,GO:0004722,GO:0035970	nucleus|metal ion binding|myosin phosphatase activity|protein serine/threonine phosphatase activity|peptidyl-threonine dephosphorylation	ko04016,ko04075	MAPK signaling pathway - plant|Plant hormone signal transduction
hse-miR159f	XM_002977087.2	360	379	4	LOC9638773	9638773	protein_coding	GO:0005739,GO:0003986,GO:0010945,GO:0008893,GO:0046872,GO:0015937,GO:0015938,GO:0006753,GO:0006104	mitochondrion|acetyl-CoA hydrolase activity|CoA pyrophosphatase activity|guanosine-3',5'-bis(diphosphate) 3'-diphosphatase activity|metal ion binding|coenzyme A biosynthetic process|coenzyme A catabolic process|nucleoside phosphate metabolic process|succinyl-CoA metabolic process
hse-miR159f	XM_024689401.1	2902	2922	3.5	LOC9644084	9644084	protein_coding	GO:0016020,GO:0005886,GO:0055085	membrane|plasma membrane|transmembrane transport
hse-miR159f	XM_024689397.1	2860	2880	3.5	LOC9644084	9644084	protein_coding	GO:0016020,GO:0005886,GO:0055085	membrane|plasma membrane|transmembrane transport
hse-miR159f	XM_024689400.1	2842	2862	3.5	LOC9644084	9644084	protein_coding	GO:0016020,GO:0005886,GO:0055085	membrane|plasma membrane|transmembrane transport
hse-miR159f	XM_024689399.1	2798	2818	3.5	LOC9644084	9644084	protein_coding	GO:0016020,GO:0005886,GO:0055085	membrane|plasma membrane|transmembrane transport
hse-miR159f	XR_002990168.1	922	942	3.5
hse-miR159f	NM_128252.6	827	847	2.5	MYB104	TAIR:AT2G26950,GeneID:817236,Genbank:NM_128252.6,Araport:AT2G26950	myb domain protein 104	GO:0003700,GO:0005634,GO:0006355,GO:0030154,GO:0043565,GO:0044212	DNA-binding transcription factor activity|nucleus|regulation of transcription, DNA-templated|cell differentiation|sequence-specific DNA binding|transcription regulatory region DNA binding
hse-miR159f	NM_120692.3	1161	1181	3.5	MYB33	TAIR:AT5G06100,GeneID:830497,Genbank:NM_120692.3,Araport:AT5G06100	myb domain protein 33	GO:0003700,GO:0005634,GO:0008285,GO:0009723,GO:0009735,GO:0009739,GO:0009740,GO:0009789,GO:0030154,GO:0043068,GO:0043565,GO:0044212,GO:0045893,GO:0045926,GO:0048235,GO:0048653,GO:0048655,GO:1990019	DNA-binding transcription factor activity|nucleus|negative regulation of cell proliferation|response to ethylene|response to cytokinin|response to gibberellin|gibberellic acid mediated signaling pathway|positive regulation of abscisic acid-activated signaling pathway|cell differentiation|positive regulation of programmed cell death|sequence-specific DNA binding|transcription regulatory region DNA…
hse-miR159f	NM_001084524.1	972	992	3.5	MYB101	TAIR:AT2G32460,GeneID:817807,Genbank:NM_001084524.1,Araport:AT2G32460	myb domain protein 101	GO:0003700,GO:0005634,GO:0009555,GO:0009739,GO:0009740,GO:0009789,GO:0010468,GO:0030154,GO:0043068,GO:0043565,GO:0044212,GO:0045893,GO:0048235,GO:0080092,GO:0090406,GO:1901371,GO:1990019	DNA-binding transcription factor activity|nucleus|pollen development|response to gibberellin|gibberellic acid mediated signaling pathway|positive regulation of abscisic acid-activated signaling pathway|regulation of gene expression|cell differentiation|positive regulation of programmed cell death|sequence-specific DNA binding|transcription regulatory region DNA binding|positive regulation of tran…
hse-miR159f	NM_128805.4	1016	1036	3.5	MYB101	TAIR:AT2G32460,GeneID:817807,Genbank:NM_128805.4,Araport:AT2G32460	myb domain protein 101	GO:0003700,GO:0005634,GO:0009555,GO:0009739,GO:0009740,GO:0009789,GO:0010468,GO:0030154,GO:0043068,GO:0043565,GO:0044212,GO:0045893,GO:0048235,GO:0080092,GO:0090406,GO:1901371,GO:1990019	DNA-binding transcription factor activity|nucleus|pollen development|response to gibberellin|gibberellic acid mediated signaling pathway|positive regulation of abscisic acid-activated signaling pathway|regulation of gene expression|cell differentiation|positive regulation of programmed cell death|sequence-specific DNA binding|transcription regulatory region DNA binding|positive regulation of tran…
hse-miR159f	NM_001337927.1	1149	1169	3.5	MYB65	GeneID:820317,Genbank:NM_001337927.1,Araport:AT3G11440,TAIR:AT3G11440	myb domain protein 65	GO:0003700,GO:0005634,GO:0006355,GO:0008285,GO:0009723,GO:0009740,GO:0009751,GO:0030154,GO:0043068,GO:0043565,GO:0044212,GO:0045893,GO:0045926,GO:0048235,GO:0048653,GO:0048655,GO:1990019	DNA-binding transcription factor activity|nucleus|regulation of transcription, DNA-templated|negative regulation of cell proliferation|response to ethylene|gibberellic acid mediated signaling pathway|response to salicylic acid|cell differentiation|positive regulation of programmed cell death|sequence-specific DNA binding|transcription regulatory region DNA binding|positive regulation of transcrip…
hse-miR159f	NM_001337926.1	1223	1243	3.5	MYB65	GeneID:820317,Genbank:NM_001337926.1,Araport:AT3G11440,TAIR:AT3G11440	myb domain protein 65	GO:0003700,GO:0005634,GO:0006355,GO:0008285,GO:0009723,GO:0009740,GO:0009751,GO:0030154,GO:0043068,GO:0043565,GO:0044212,GO:0045893,GO:0045926,GO:0048235,GO:0048653,GO:0048655,GO:1990019	DNA-binding transcription factor activity|nucleus|regulation of transcription, DNA-templated|negative regulation of cell proliferation|response to ethylene|gibberellic acid mediated signaling pathway|response to salicylic acid|cell differentiation|positive regulation of programmed cell death|sequence-specific DNA binding|transcription regulatory region DNA binding|positive regulation of transcrip…
hse-miR159f	NM_111977.5	1212	1232	3.5	MYB65	TAIR:AT3G11440,GeneID:820317,Genbank:NM_111977.5,Araport:AT3G11440	myb domain protein 65	GO:0003700,GO:0005634,GO:0006355,GO:0008285,GO:0009723,GO:0009740,GO:0009751,GO:0030154,GO:0043068,GO:0043565,GO:0044212,GO:0045893,GO:0045926,GO:0048235,GO:0048653,GO:0048655,GO:1990019	DNA-binding transcription factor activity|nucleus|regulation of transcription, DNA-templated|negative regulation of cell proliferation|response to ethylene|gibberellic acid mediated signaling pathway|response to salicylic acid|cell differentiation|positive regulation of programmed cell death|sequence-specific DNA binding|transcription regulatory region DNA binding|positive regulation of transcrip…
hse-miR159f	NM_180448.2	1240	1260	3.5	MYB33	TAIR:AT5G06100,GeneID:830497,Genbank:NM_180448.2,Araport:AT5G06100	myb domain protein 33	GO:0003700,GO:0005634,GO:0008285,GO:0009723,GO:0009735,GO:0009739,GO:0009740,GO:0009789,GO:0030154,GO:0043068,GO:0043565,GO:0044212,GO:0045893,GO:0045926,GO:0048235,GO:0048653,GO:0048655,GO:1990019	DNA-binding transcription factor activity|nucleus|negative regulation of cell proliferation|response to ethylene|response to cytokinin|response to gibberellin|gibberellic acid mediated signaling pathway|positive regulation of abscisic acid-activated signaling pathway|cell differentiation|positive regulation of programmed cell death|sequence-specific DNA binding|transcription regulatory region DNA…
hse-miR159f	NM_001337925.1	1212	1232	3.5	MYB65	GeneID:820317,Genbank:NM_001337925.1,Araport:AT3G11440,TAIR:AT3G11440	myb domain protein 65	GO:0003700,GO:0005634,GO:0006355,GO:0008285,GO:0009723,GO:0009740,GO:0009751,GO:0030154,GO:0043068,GO:0043565,GO:0044212,GO:0045893,GO:0045926,GO:0048235,GO:0048653,GO:0048655,GO:1990019	DNA-binding transcription factor activity|nucleus|regulation of transcription, DNA-templated|negative regulation of cell proliferation|response to ethylene|gibberellic acid mediated signaling pathway|response to salicylic acid|cell differentiation|positive regulation of programmed cell death|sequence-specific DNA binding|transcription regulatory region DNA binding|positive regulation of transcrip…
hse-miR159f	NM_001085068.2	1321	1341	3.5	MYB33	TAIR:AT5G06100,GeneID:830497,Genbank:NM_001085068.2,Araport:AT5G06100	myb domain protein 33	GO:0003700,GO:0005634,GO:0008285,GO:0009723,GO:0009735,GO:0009739,GO:0009740,GO:0009789,GO:0030154,GO:0043068,GO:0043565,GO:0044212,GO:0045893,GO:0045926,GO:0048235,GO:0048653,GO:0048655,GO:1990019	DNA-binding transcription factor activity|nucleus|negative regulation of cell proliferation|response to ethylene|response to cytokinin|response to gibberellin|gibberellic acid mediated signaling pathway|positive regulation of abscisic acid-activated signaling pathway|cell differentiation|positive regulation of programmed cell death|sequence-specific DNA binding|transcription regulatory region DNA…
hse-miR159f	NM_001342849.1	1498	1518	3.5	MYB33	GeneID:830497,Genbank:NM_001342849.1,Araport:AT5G06100,TAIR:AT5G06100	myb domain protein 33	GO:0003700,GO:0005634,GO:0008285,GO:0009723,GO:0009735,GO:0009739,GO:0009740,GO:0009789,GO:0030154,GO:0043068,GO:0043565,GO:0044212,GO:0045893,GO:0045926,GO:0048235,GO:0048653,GO:0048655,GO:1990019	DNA-binding transcription factor activity|nucleus|negative regulation of cell proliferation|response to ethylene|response to cytokinin|response to gibberellin|gibberellic acid mediated signaling pathway|positive regulation of abscisic acid-activated signaling pathway|cell differentiation|positive regulation of programmed cell death|sequence-specific DNA binding|transcription regulatory region DNA…
hse-miR159f	NM_001342848.1	1597	1617	3.5	MYB33	GeneID:830497,Genbank:NM_001342848.1,Araport:AT5G06100,TAIR:AT5G06100	myb domain protein 33	GO:0003700,GO:0005634,GO:0008285,GO:0009723,GO:0009735,GO:0009739,GO:0009740,GO:0009789,GO:0030154,GO:0043068,GO:0043565,GO:0044212,GO:0045893,GO:0045926,GO:0048235,GO:0048653,GO:0048655,GO:1990019	DNA-binding transcription factor activity|nucleus|negative regulation of cell proliferation|response to ethylene|response to cytokinin|response to gibberellin|gibberellic acid mediated signaling pathway|positive regulation of abscisic acid-activated signaling pathway|cell differentiation|positive regulation of programmed cell death|sequence-specific DNA binding|transcription regulatory region DNA…
hse-miR159f	NM_119273.3	737	757	4	DCAF1	TAIR:AT4G31240,GeneID:829251,Genbank:NM_119273.3,Araport:AT4G31240	protein kinase C-like zinc finger protein	GO:0005623,GO:0045454,GO:0047134	cell|cell redox homeostasis|protein-disulfide reductase activity
hse-miR159f	NM_001342068.1	1172	1192	4	DCAF1	TAIR:AT4G31240,GeneID:829251,Genbank:NM_001342068.1,Araport:AT4G31240	protein kinase C-like zinc finger protein	GO:0005623,GO:0045454,GO:0047134	cell|cell redox homeostasis|protein-disulfide reductase activity
hse-miR159f	NM_119939.3	458	478	4	ACS8	TAIR:AT4G37770,GeneID:829933,Genbank:NM_119939.3,Araport:AT4G37770	1-amino-cyclopropane-1-carboxylate synthase 8	GO:0009693,GO:0009835,GO:0016847,GO:0030170,GO:0042802	ethylene biosynthetic process|fruit ripening|1-aminocyclopropane-1-carboxylate synthase activity|pyridoxal phosphate binding|identical protein binding	ko00270	Cysteine and methionine metabolism
hse-miR159f	NM_001333298.1	6776	6796	4	KU80	Araport:AT1G48090,GeneID:841226,Genbank:NM_001333298.1,TAIR:AT1G48090	calcium-dependent lipid-binding family protein	GO:0005628,GO:0005794,GO:0006623,GO:0007005,GO:0019898,GO:0032120,GO:0044232,GO:0045053,GO:0045324,GO:0071561,GO:1990816	prospore membrane|Golgi apparatus|protein targeting to vacuole|mitochondrion organization|extrinsic component of membrane|ascospore-type prospore membrane assembly|organelle membrane contact site|protein retention in Golgi apparatus|late endosome to vacuole transport|nucleus-vacuole junction|vacuole-mitochondrion membrane contact site
hse-miR159f	NM_001333299.1	6880	6900	4	KU80	Araport:AT1G48090,GeneID:841226,Genbank:NM_001333299.1,TAIR:AT1G48090	calcium-dependent lipid-binding family protein	GO:0005628,GO:0005794,GO:0006623,GO:0007005,GO:0019898,GO:0032120,GO:0044232,GO:0045053,GO:0045324,GO:0071561,GO:1990816	prospore membrane|Golgi apparatus|protein targeting to vacuole|mitochondrion organization|extrinsic component of membrane|ascospore-type prospore membrane assembly|organelle membrane contact site|protein retention in Golgi apparatus|late endosome to vacuole transport|nucleus-vacuole junction|vacuole-mitochondrion membrane contact site
hse-miR159f	NM_103704.6	6899	6919	4	KU80	Araport:AT1G48090,TAIR:AT1G48090,GeneID:841226,Genbank:NM_103704.6	calcium-dependent lipid-binding family protein	GO:0005628,GO:0005794,GO:0006623,GO:0007005,GO:0019898,GO:0032120,GO:0044232,GO:0045053,GO:0045324,GO:0071561,GO:1990816	prospore membrane|Golgi apparatus|protein targeting to vacuole|mitochondrion organization|extrinsic component of membrane|ascospore-type prospore membrane assembly|organelle membrane contact site|protein retention in Golgi apparatus|late endosome to vacuole transport|nucleus-vacuole junction|vacuole-mitochondrion membrane contact site
hse-miR159f	NM_001333297.1	6921	6941	4	KU80	Araport:AT1G48090,GeneID:841226,Genbank:NM_001333297.1,TAIR:AT1G48090	calcium-dependent lipid-binding family protein	GO:0005628,GO:0005794,GO:0006623,GO:0007005,GO:0019898,GO:0032120,GO:0044232,GO:0045053,GO:0045324,GO:0071561,GO:1990816	prospore membrane|Golgi apparatus|protein targeting to vacuole|mitochondrion organization|extrinsic component of membrane|ascospore-type prospore membrane assembly|organelle membrane contact site|protein retention in Golgi apparatus|late endosome to vacuole transport|nucleus-vacuole junction|vacuole-mitochondrion membrane contact site
hse-miR159f	NM_001333296.1	6927	6947	4	KU80	Araport:AT1G48090,GeneID:841226,Genbank:NM_001333296.1,TAIR:AT1G48090	calcium-dependent lipid-binding family protein	GO:0005628,GO:0005794,GO:0006623,GO:0007005,GO:0019898,GO:0032120,GO:0044232,GO:0045053,GO:0045324,GO:0071561,GO:1990816	prospore membrane|Golgi apparatus|protein targeting to vacuole|mitochondrion organization|extrinsic component of membrane|ascospore-type prospore membrane assembly|organelle membrane contact site|protein retention in Golgi apparatus|late endosome to vacuole transport|nucleus-vacuole junction|vacuole-mitochondrion membrane contact site
hse-miR159f	NM_001333295.1	6980	7000	4	KU80	Araport:AT1G48090,GeneID:841226,Genbank:NM_001333295.1,TAIR:AT1G48090	calcium-dependent lipid-binding family protein	GO:0005628,GO:0005794,GO:0006623,GO:0007005,GO:0019898,GO:0032120,GO:0044232,GO:0045053,GO:0045324,GO:0071561,GO:1990816	prospore membrane|Golgi apparatus|protein targeting to vacuole|mitochondrion organization|extrinsic component of membrane|ascospore-type prospore membrane assembly|organelle membrane contact site|protein retention in Golgi apparatus|late endosome to vacuole transport|nucleus-vacuole junction|vacuole-mitochondrion membrane contact site
hse-miR159f	NM_128952.3	758	778	4	iqd9	TAIR:AT2G34010,GeneID:817962,Genbank:NM_128952.3,Araport:AT2G34010	verprolin	GO:0048366	leaf development
hse-miR159f	NM_001336480.1	758	778	4	iqd9	GeneID:817962,Genbank:NM_001336480.1,Araport:AT2G34010,TAIR:AT2G34010	verprolin	GO:0048366	leaf development
hse-miR159f	NM_115170.5	96	117	4	UPL7	TAIR:AT3G53100,GeneID:824476,Genbank:NM_115170.5,Araport:AT3G53100	GDSL-like Lipase/Acylhydrolase superfamily protein	GO:0005576,GO:0016042,GO:0016788	extracellular region|lipid catabolic process|hydrolase activity, acting on ester bonds
hse-miR3444a-5p	XM_024665830.1	564	583	3.5	LOC112343032	112343032	protein_coding
hse-miR3444a-5p	XM_024665829.1	505	524	3.5	LOC112343032	112343032	protein_coding
hse-miR3444a-5p	XM_024672998.1	282	302	3.5	LOC112345724	112345724	protein_coding
hse-miR3444a-5p	XM_024672995.1	282	302	3.5	LOC112345724	112345724	protein_coding
hse-miR3444a-5p	XM_024672997.1	282	302	3.5	LOC112345724	112345724	protein_coding
hse-miR3444a-5p	XM_024674036.1	756	775	4	LOC112346041	112346041	protein_coding
hse-miR3444a-5p	XM_024675196.1	184	204	3.5	LOC112346376	112346376	protein_coding
hse-miR3444a-5p	XM_024675193.1	184	204	3.5	LOC112346376	112346376	protein_coding
hse-miR3444a-5p	XM_024675194.1	184	204	3.5	LOC112346376	112346376	protein_coding
hse-miR3444a-5p	XM_024675195.1	184	204	3.5	LOC112346376	112346376	protein_coding
hse-miR3444a-5p	XM_024679064.1	748	767	4	LOC112347721	112347721	protein_coding
hse-miR3444a-5p	XM_024682166.1	596	615	3.5	LOC112348863	112348863	protein_coding	GO:0005886,GO:0005524,GO:0005516,GO:0030246,GO:0106310,GO:0004674,GO:0031625,GO:0006468,GO:0048544	plasma membrane|ATP binding|calmodulin binding|carbohydrate binding|protein serine kinase activity|protein serine/threonine kinase activity|ubiquitin protein ligase binding|protein phosphorylation|recognition of pollen
hse-miR3444a-5p	XM_024682168.1	596	615	3.5	LOC112348863	112348863	protein_coding	GO:0005886,GO:0005524,GO:0005516,GO:0030246,GO:0106310,GO:0004674,GO:0031625,GO:0006468,GO:0048544	plasma membrane|ATP binding|calmodulin binding|carbohydrate binding|protein serine kinase activity|protein serine/threonine kinase activity|ubiquitin protein ligase binding|protein phosphorylation|recognition of pollen
hse-miR3444a-5p	XM_024682167.1	596	615	3.5	LOC112348863	112348863	protein_coding	GO:0005886,GO:0005524,GO:0005516,GO:0030246,GO:0106310,GO:0004674,GO:0031625,GO:0006468,GO:0048544	plasma membrane|ATP binding|calmodulin binding|carbohydrate binding|protein serine kinase activity|protein serine/threonine kinase activity|ubiquitin protein ligase binding|protein phosphorylation|recognition of pollen
hse-miR3444a-5p	XM_024687236.1	3066	3085	4	LOC112350660	112350660	protein_coding	GO:0043231,GO:0003723,GO:0008270,GO:0009451	intracellular membrane-bounded organelle|RNA binding|zinc ion binding|RNA modification
hse-miR3444a-5p	XM_024672830.1	171	190	4	LOC9633159	9633159	protein_coding
hse-miR3444a-5p	XM_024672831.1	171	190	4	LOC9633159	9633159	protein_coding
hse-miR3444a-5p	XM_024672832.1	171	190	4	LOC9633159	9633159	protein_coding
hse-miR3444a-5p	XM_002991418.1	473	493	4	LOC9639578	9639578	protein_coding	GO:0016020,GO:0020037,GO:0005506,GO:0004497,GO:0050604,GO:0042617	membrane|heme binding|iron ion binding|monooxygenase activity|taxadiene 5-alpha-hydroxylase activity|paclitaxel biosynthetic process
hse-miR3444a-5p	XM_002973786.2	106	125	4	LOC9643027	9643027	protein_coding	GO:0005886,GO:0046715,GO:0015267,GO:0015168,GO:0015204,GO:0046713,GO:0080029	plasma membrane|active borate transmembrane transporter activity|channel activity|glycerol transmembrane transporter activity|urea transmembrane transporter activity|borate transport|cellular response to boron-containing substance levels
hse-miR3444a-5p	XM_024675288.1	972	993	4	LOC9646431	9646431	protein_coding	GO:0016567	protein ubiquitination
hse-miR3444a-5p	XM_002970380.2	890	911	4	LOC9646431	9646431	protein_coding	GO:0016567	protein ubiquitination
hse-miR3444a-5p	XM_024675289.1	847	868	4	LOC9646431	9646431	protein_coding	GO:0016567	protein ubiquitination
hse-miR3444a-5p	XM_002978459.2	937	958	4	LOC9653439	9653439	protein_coding	GO:0016567	protein ubiquitination
hse-miR3444a-5p	XM_024683383.1	847	868	4	LOC9653439	9653439	protein_coding	GO:0016567	protein ubiquitination
hse-miR3444a-5p	XM_024683382.1	847	868	4	LOC9653439	9653439	protein_coding	GO:0016567	protein ubiquitination
hse-miR3444a-5p	XM_024669278.1	155	174	4	LOC9654244	9654244	protein_coding
hse-miR3444a-5p	XM_024669279.1	155	174	4	LOC9654244	9654244	protein_coding
hse-miR3444a-5p	XR_002993198.1	596	615	3.5
hse-miR3444a-5p	XR_002991153.1	505	524	3.5
hse-miR3444a-5p	XR_002991389.1	45	64	4
hse-miR3444a-5p	XR_002991385.1	45	64	4
hse-miR3444a-5p	XR_002991388.1	45	64	4
hse-miR3444a-5p	XR_002991391.1	45	64	4
hse-miR3444a-5p	XR_002991386.1	7	26	4
hse-miR3444a-5p	XR_002991390.1	7	26	4
hse-miR3444a-5p	XR_002991387.1	45	64	4
hse-miR3444a-5p	XR_002991861.1	82	101	4
hse-miR3444a-5p	XR_002991860.1	73	92	4
hse-miR3444a-5p	XR_002991862.1	73	92	4
hse-miR3444a-5p	NM_118232.2	982	1001	3.5	EMB2271	TAIR:AT4G21130,GeneID:827861,Genbank:NM_118232.2,Araport:AT4G21130	Transducin/WD40 repeat-like superfamily protein	GO:0005730,GO:0006364,GO:0030515,GO:0032040,GO:0034511,GO:0080008	nucleolus|rRNA processing|snoRNA binding|small-subunit processome|U3 snoRNA binding|Cul4-RING E3 ubiquitin ligase complex
hse-miR3444a-5p	NM_106146.5	759	779	3.5	NdhO	Araport:AT1G74880,TAIR:AT1G74880,GeneID:843827,Genbank:NM_106146.5	NAD(P)H:plastoquinone dehydrogenase complex subunit O	GO:0005886,GO:0009507,GO:0009535,GO:0010258,GO:0010598,GO:0016655,GO:0048038	plasma membrane|chloroplast|chloroplast thylakoid membrane|NADH dehydrogenase complex (plastoquinone) assembly|NAD(P)H dehydrogenase complex (plastoquinone)|oxidoreductase activity, acting on NAD(P)H, quinone or similar compound as acceptor|quinone binding
hse-miR3444a-5p	NM_180641.4	689	710	3.5	POLA2	Araport:AT1G67700,GeneID:843095,Genbank:NM_180641.4,TAIR:AT1G67700	multidrug resistance protein	GO:0009507,GO:0009534,GO:0009535,GO:0009941,GO:0016021	chloroplast|chloroplast thylakoid|chloroplast thylakoid membrane|chloroplast envelope|integral component of membrane
hse-miR3444a-5p	NM_105438.6	689	710	3.5	POLA2	Araport:AT1G67700,GeneID:843095,Genbank:NM_105438.6,TAIR:AT1G67700	multidrug resistance protein	GO:0009507,GO:0009534,GO:0009535,GO:0009941,GO:0016021	chloroplast|chloroplast thylakoid|chloroplast thylakoid membrane|chloroplast envelope|integral component of membrane
hse-miR3444a-5p	NM_001334319.1	659	680	3.5	POLA2	Araport:AT1G67700,TAIR:AT1G67700,GeneID:843095,Genbank:NM_001334319.1	multidrug resistance protein	GO:0009507,GO:0009534,GO:0009535,GO:0009941,GO:0016021	chloroplast|chloroplast thylakoid|chloroplast thylakoid membrane|chloroplast envelope|integral component of membrane
hse-miR3444a-5p	NM_001334320.1	659	680	3.5	POLA2	Araport:AT1G67700,TAIR:AT1G67700,GeneID:843095,Genbank:NM_001334320.1	multidrug resistance protein	GO:0009507,GO:0009534,GO:0009535,GO:0009941,GO:0016021	chloroplast|chloroplast thylakoid|chloroplast thylakoid membrane|chloroplast envelope|integral component of membrane
hse-miR3444a-5p	NM_001198417.1	602	623	3.5	POLA2	Araport:AT1G67700,TAIR:AT1G67700,GeneID:843095,Genbank:NM_001198417.1	multidrug resistance protein	GO:0009507,GO:0009534,GO:0009535,GO:0009941,GO:0016021	chloroplast|chloroplast thylakoid|chloroplast thylakoid membrane|chloroplast envelope|integral component of membrane
hse-miR3444a-5p	NM_104570.3	443	463	4	CYP96A15	Araport:AT1G57750,TAIR:AT1G57750,GeneID:842150,Genbank:NM_104570.3	cytochrome P450, family 96, subfamily A, polypeptide 15	GO:0005506,GO:0005783,GO:0005789,GO:0010025,GO:0016021,GO:0020037,GO:0080133	iron ion binding|endoplasmic reticulum|endoplasmic reticulum membrane|wax biosynthetic process|integral component of membrane|heme binding|midchain alkane hydroxylase activity	ko00073	Cutin, suberine and wax biosynthesis
hse-miR3444a-5p	NM_001124037.1	443	463	4	CYP96A15	Araport:AT1G57750,TAIR:AT1G57750,GeneID:842150,Genbank:NM_001124037.1	cytochrome P450, family 96, subfamily A, polypeptide 15	GO:0005506,GO:0005783,GO:0005789,GO:0010025,GO:0016021,GO:0020037,GO:0080133	iron ion binding|endoplasmic reticulum|endoplasmic reticulum membrane|wax biosynthetic process|integral component of membrane|heme binding|midchain alkane hydroxylase activity	ko00073	Cutin, suberine and wax biosynthesis
hse-miR3444a-5p	NM_001343743.1	154	175	4	WRKY38	GeneID:832325,Genbank:NM_001343743.1,Araport:AT5G22620,TAIR:AT5G22620	phosphoglycerate/bisphosphoglycerate mutase family protein	GO:0005737,GO:0009507,GO:0009570,GO:0047538	cytoplasm|chloroplast|chloroplast stroma|2-carboxy-D-arabinitol-1-phosphatase activity	ko00260,ko01200,ko00680,ko01230,ko00010	Glycine, serine and threonine metabolism|Carbon metabolism|Methane metabolism|Biosynthesis of amino acids|Glycolysis / Gluconeogenesis
hse-miR3444a-5p	NM_001343744.1	154	175	4	WRKY38	GeneID:832325,Genbank:NM_001343744.1,Araport:AT5G22620,TAIR:AT5G22620	phosphoglycerate/bisphosphoglycerate mutase family protein	GO:0005737,GO:0009507,GO:0009570,GO:0047538	cytoplasm|chloroplast|chloroplast stroma|2-carboxy-D-arabinitol-1-phosphatase activity	ko00260,ko01200,ko00680,ko01230,ko00010	Glycine, serine and threonine metabolism|Carbon metabolism|Methane metabolism|Biosynthesis of amino acids|Glycolysis / Gluconeogenesis
hse-miR3444a-5p	NM_122168.5	135	156	4	WRKY38	TAIR:AT5G22620,GeneID:832325,Genbank:NM_122168.5,Araport:AT5G22620	phosphoglycerate/bisphosphoglycerate mutase family protein	GO:0005737,GO:0009507,GO:0009570,GO:0047538	cytoplasm|chloroplast|chloroplast stroma|2-carboxy-D-arabinitol-1-phosphatase activity	ko00260,ko01200,ko00680,ko01230,ko00010	Glycine, serine and threonine metabolism|Carbon metabolism|Methane metabolism|Biosynthesis of amino acids|Glycolysis / Gluconeogenesis
hse-miR3444a-5p	NM_001203437.2	154	175	4	WRKY38	TAIR:AT5G22620,GeneID:832325,Genbank:NM_001203437.2,Araport:AT5G22620	phosphoglycerate/bisphosphoglycerate mutase family protein	GO:0005737,GO:0009507,GO:0009570,GO:0047538	cytoplasm|chloroplast|chloroplast stroma|2-carboxy-D-arabinitol-1-phosphatase activity	ko00260,ko01200,ko00680,ko01230,ko00010	Glycine, serine and threonine metabolism|Carbon metabolism|Methane metabolism|Biosynthesis of amino acids|Glycolysis / Gluconeogenesis
hse-miR3444a-5p	NM_001343745.1	154	175	4	WRKY38	GeneID:832325,Genbank:NM_001343745.1,Araport:AT5G22620,TAIR:AT5G22620	phosphoglycerate/bisphosphoglycerate mutase family protein	GO:0005737,GO:0009507,GO:0009570,GO:0047538	cytoplasm|chloroplast|chloroplast stroma|2-carboxy-D-arabinitol-1-phosphatase activity	ko00260,ko01200,ko00680,ko01230,ko00010	Glycine, serine and threonine metabolism|Carbon metabolism|Methane metabolism|Biosynthesis of amino acids|Glycolysis / Gluconeogenesis
hse-miR3444a-5p	NM_001161258.1	126	147	4	WRKY38	TAIR:AT5G22620,GeneID:832325,Genbank:NM_001161258.1,Araport:AT5G22620	phosphoglycerate/bisphosphoglycerate mutase family protein	GO:0005737,GO:0009507,GO:0009570,GO:0047538	cytoplasm|chloroplast|chloroplast stroma|2-carboxy-D-arabinitol-1-phosphatase activity	ko00260,ko01200,ko00680,ko01230,ko00010	Glycine, serine and threonine metabolism|Carbon metabolism|Methane metabolism|Biosynthesis of amino acids|Glycolysis / Gluconeogenesis
hse-miR3444a-5p	NM_102757.3	1116	1135	4	JAZ8	Araport:AT1G30170,TAIR:AT1G30170,GeneID:839897,Genbank:NM_102757.3	hypothetical protein (DUF295)
hse-miR3630-3p	XM_024675669.1	972	992	4	LOC9641339	9641339	protein_coding	GO:0005777,GO:0005524,GO:0016405,GO:0004321,GO:0006633,GO:0009695,GO:0031408	peroxisome|ATP binding|CoA-ligase activity|fatty-acyl-CoA synthase activity|fatty acid biosynthetic process|jasmonic acid biosynthetic process|oxylipin biosynthetic process	ko00130,ko00940	Ubiquinone and other terpenoid-quinone biosynthesis|Phenylpropanoid biosynthesis
hse-miR3630-3p	XM_024675668.1	972	992	4	LOC9641339	9641339	protein_coding	GO:0005777,GO:0005524,GO:0016405,GO:0004321,GO:0006633,GO:0009695,GO:0031408	peroxisome|ATP binding|CoA-ligase activity|fatty-acyl-CoA synthase activity|fatty acid biosynthetic process|jasmonic acid biosynthetic process|oxylipin biosynthetic process	ko00130,ko00940	Ubiquinone and other terpenoid-quinone biosynthesis|Phenylpropanoid biosynthesis
hse-miR3630-3p	XM_024658971.1	991	1011	4	LOC9649110	9649110	protein_coding	GO:0005777,GO:0005524,GO:0016405,GO:0004321,GO:0006633,GO:0009695,GO:0031408	peroxisome|ATP binding|CoA-ligase activity|fatty-acyl-CoA synthase activity|fatty acid biosynthetic process|jasmonic acid biosynthetic process|oxylipin biosynthetic process	ko00130,ko00940	Ubiquinone and other terpenoid-quinone biosynthesis|Phenylpropanoid biosynthesis
hse-miR3630-3p	XM_024658972.1	991	1011	4	LOC9649110	9649110	protein_coding	GO:0005777,GO:0005524,GO:0016405,GO:0004321,GO:0006633,GO:0009695,GO:0031408	peroxisome|ATP binding|CoA-ligase activity|fatty-acyl-CoA synthase activity|fatty acid biosynthetic process|jasmonic acid biosynthetic process|oxylipin biosynthetic process	ko00130,ko00940	Ubiquinone and other terpenoid-quinone biosynthesis|Phenylpropanoid biosynthesis
hse-miR3630-3p	NM_113101.3	835	856	3	BBX31	TAIR:AT3G22050,GeneID:821765,Genbank:NM_113101.3,Araport:AT3G22050	cysteine-rich repeat secretory protein, putative (DUF26)	GO:0005576	extracellular region
hse-miR3630-3p	NM_125537.3	1483	1504	4	ACHT5	TAIR:AT5G61440,GeneID:836265,Genbank:NM_125537.3,Araport:AT5G61440	atypical CYS HIS rich thioredoxin 5	GO:0009507,GO:0045454,GO:0055114	chloroplast|cell redox homeostasis|oxidation-reduction process
hse-miR3630-3p	NM_001345475.1	1581	1602	4	ACHT5	GeneID:836265,Genbank:NM_001345475.1,Araport:AT5G61440,TAIR:AT5G61440	atypical CYS HIS rich thioredoxin 5	GO:0009507,GO:0045454,GO:0055114	chloroplast|cell redox homeostasis|oxidation-reduction process
hse-miR3630-3p	NM_123498.2	2013	2033	4	GL3	TAIR:AT5G41330,GeneID:834135,Genbank:NM_123498.2,Araport:AT5G41330	BTB/POZ domain with WD40/YVTN repeat-like protein	GO:0016567,GO:0051260	protein ubiquitination|protein homooligomerization
hse-miR3630-3p	NM_123625.4	331	352	4	MRN1	TAIR:AT5G42610,GeneID:834268,Genbank:NM_123625.4,Araport:AT5G42610	calcium uniporter (DUF607)	GO:0005262,GO:0005743,GO:0015292,GO:0016021,GO:0051560	calcium channel activity|mitochondrial inner membrane|uniporter activity|integral component of membrane|mitochondrial calcium ion homeostasis
hse-miR482e-5p	XM_024676634.1	170	190	3.5	LOC112340479	112340479	protein_coding	GO:0009534	chloroplast thylakoid
hse-miR482e-5p	XM_024676641.1	170	190	3.5	LOC112340479	112340479	protein_coding	GO:0009534	chloroplast thylakoid
hse-miR482e-5p	XM_024665178.1	396	415	4	LOC112342798	112342798	protein_coding	GO:0043231,GO:0003723,GO:0009451	intracellular membrane-bounded organelle|RNA binding|RNA modification
hse-miR482e-5p	XM_024667282.1	360	379	4	LOC112343578	112343578	protein_coding	GO:0043231,GO:0005739,GO:0003723,GO:0009451	intracellular membrane-bounded organelle|mitochondrion|RNA binding|RNA modification
hse-miR482e-5p	XM_024686019.1	873	892	4	LOC112350202	112350202	protein_coding	GO:0005743,GO:0015031	mitochondrial inner membrane|protein transport
hse-miR482e-5p	XM_024676618.1	324	344	3.5	LOC9632554	9632554	protein_coding	GO:0009534	chloroplast thylakoid
hse-miR482e-5p	XM_002961150.2	323	343	3.5	LOC9632554	9632554	protein_coding	GO:0009534	chloroplast thylakoid
hse-miR482e-5p	XM_024685071.1	169	189	3.5	LOC9632560	9632560	protein_coding	GO:0009534	chloroplast thylakoid
hse-miR482e-5p	XM_002960493.2	169	189	3.5	LOC9632560	9632560	protein_coding	GO:0009534	chloroplast thylakoid
hse-miR482e-5p	XM_002967134.2	87	107	3.5	LOC9636115	9636115	protein_coding	GO:0009534	chloroplast thylakoid
hse-miR482e-5p	XM_002970112.2	457	477	4	LOC9646414	9646414	protein_coding	GO:0016020,GO:0020037,GO:0005506,GO:0004497,GO:0016705	membrane|heme binding|iron ion binding|monooxygenase activity|oxidoreductase activity, acting on paired donors, with incorporation or reduction of molecular oxygen
hse-miR482e-5p	XM_002978279.2	456	476	4	LOC9653412	9653412	protein_coding	GO:0016020,GO:0020037,GO:0005506,GO:0004497,GO:0016705	membrane|heme binding|iron ion binding|monooxygenase activity|oxidoreductase activity, acting on paired donors, with incorporation or reduction of molecular oxygen
hse-miR482e-5p	XM_024668544.1	360	379	4	LOC9655496	9655496	protein_coding	GO:0043231,GO:0003723,GO:0008270,GO:0009451	intracellular membrane-bounded organelle|RNA binding|zinc ion binding|RNA modification
hse-miR482e-5p	NM_117892.5	838	858	3.5	MYB39	TAIR:AT4G17830,GeneID:827506,Genbank:NM_117892.5,Araport:AT4G17830	Peptidase M20/M25/M40 family protein	GO:0006526,GO:0008777,GO:0046872	arginine biosynthetic process|acetylornithine deacetylase activity|metal ion binding	ko01230,ko00220,ko01210	Biosynthesis of amino acids|Arginine biosynthesis|2-Oxocarboxylic acid metabolism
hse-miR482e-5p	NM_001203829.1	871	891	3.5	MYB39	TAIR:AT4G17830,GeneID:827506,Genbank:NM_001203829.1,Araport:AT4G17830	Peptidase M20/M25/M40 family protein	GO:0006526,GO:0008777,GO:0046872	arginine biosynthetic process|acetylornithine deacetylase activity|metal ion binding	ko01230,ko00220,ko01210	Biosynthesis of amino acids|Arginine biosynthesis|2-Oxocarboxylic acid metabolism
hse-miR482e-5p	NM_001342566.1	2033	2053	4	SNRK2.7	GeneID:830168,Genbank:NM_001342566.1,Araport:AT4G40050,TAIR:AT4G40050	signal transducer, putative (DUF3550/UPF0682)
hse-miR482e-5p	NM_120170.3	2035	2055	4	SNRK2.7	TAIR:AT4G40050,GeneID:830168,Genbank:NM_120170.3,Araport:AT4G40050	signal transducer, putative (DUF3550/UPF0682)
hse-miR5368	NM_125952.3	817	835	3	AIL7	TAIR:AT5G65540,GeneID:836680,Genbank:NM_125952.3,Araport:AT5G65540	transcription initiation factor TFIID subunit
hse-miR5368	NM_001203661.1	3485	3502	3.5	LFY	TAIR:AT5G61910,GeneID:836312,Genbank:NM_001203661.1,Araport:AT5G61910	DCD (Development and Cell Death) domain protein	GO:0005544,GO:0005886,GO:0006952,GO:0009266,GO:0009270,GO:0009506,GO:0045793,GO:0060548,GO:0071277	calcium-dependent phospholipid binding|plasma membrane|defense response|response to temperature stimulus|response to humidity|plasmodesma|positive regulation of cell size|negative regulation of cell death|cellular response to calcium ion
hse-miR5368	NM_203248.2	1084	1101	3.5	BON1	TAIR:AT5G61900,GeneID:836311,Genbank:NM_203248.2,Araport:AT5G61900	Calcium-dependent phospholipid-binding Copine family protein	GO:0005544,GO:0005886,GO:0006952,GO:0009266,GO:0009270,GO:0009506,GO:0045793,GO:0060548,GO:0071277	calcium-dependent phospholipid binding|plasma membrane|defense response|response to temperature stimulus|response to humidity|plasmodesma|positive regulation of cell size|negative regulation of cell death|cellular response to calcium ion
hse-miR5368	NM_125583.4	1049	1066	3.5	BON1	TAIR:AT5G61900,GeneID:836311,Genbank:NM_125583.4,Araport:AT5G61900	Calcium-dependent phospholipid-binding Copine family protein	GO:0005544,GO:0005886,GO:0006952,GO:0009266,GO:0009270,GO:0009506,GO:0045793,GO:0060548,GO:0071277	calcium-dependent phospholipid binding|plasma membrane|defense response|response to temperature stimulus|response to humidity|plasmodesma|positive regulation of cell size|negative regulation of cell death|cellular response to calcium ion
hse-miR5368	NM_001203182.1	1333	1351	4	PSRP5	TAIR:AT3G56930,GeneID:824860,Genbank:NM_001203182.1,Araport:AT3G56930	DHHC-type zinc finger family protein	GO:0005783,GO:0005794,GO:0005886,GO:0006612,GO:0016021,GO:0018230,GO:0019706,GO:0030140,GO:0035618,GO:0048767	endoplasmic reticulum|Golgi apparatus|plasma membrane|protein targeting to membrane|integral component of membrane|peptidyl-L-cysteine S-palmitoylation|protein-cysteine S-palmitoyltransferase activity|trans-Golgi network transport vesicle|root hair|root hair elongation
hse-miR5368	NM_115552.4	1532	1550	4	PSRP5	TAIR:AT3G56930,GeneID:824860,Genbank:NM_115552.4,Araport:AT3G56930	DHHC-type zinc finger family protein	GO:0005783,GO:0005794,GO:0005886,GO:0006612,GO:0016021,GO:0018230,GO:0019706,GO:0030140,GO:0035618,GO:0048767	endoplasmic reticulum|Golgi apparatus|plasma membrane|protein targeting to membrane|integral component of membrane|peptidyl-L-cysteine S-palmitoylation|protein-cysteine S-palmitoyltransferase activity|trans-Golgi network transport vesicle|root hair|root hair elongation
hse-miR5368	NM_001344274.1	202	220	4	BIM3	GeneID:28721232,Genbank:NM_001344274.1,Araport:AT5G38865	hypothetical protein
hse-miR5368	NM_001344273.1	325	343	4	BIM3	GeneID:28721232,Genbank:NM_001344273.1,Araport:AT5G38865	hypothetical protein
hse-miR5368	NM_001344276.1	117	135	4	BIM3	GeneID:28721232,Genbank:NM_001344276.1,Araport:AT5G38865	hypothetical protein
hse-miR5368	NM_001344272.1	226	244	4	BIM3	GeneID:28721232,Genbank:NM_001344272.1,Araport:AT5G38865	hypothetical protein
hse-miR5368	NM_001344275.1	183	201	4	BIM3	GeneID:28721232,Genbank:NM_001344275.1,Araport:AT5G38865	hypothetical protein
hse-miR5368	NM_180598.3	435	453	4	DAR3	TAIR:AT5G66675,GeneID:836800,Genbank:NM_180598.3,Araport:AT5G66675	transmembrane protein, putative (DUF677)	GO:0016021	integral component of membrane
hse-miR5368	NM_001345799.1	309	327	4	DAR3	GeneID:836800,Genbank:NM_001345799.1,Araport:AT5G66675,TAIR:AT5G66675	transmembrane protein, putative (DUF677)	GO:0016021	integral component of membrane
hse-miR5368	NM_001345798.1	445	463	4	DAR3	GeneID:836800,Genbank:NM_001345798.1,Araport:AT5G66675,TAIR:AT5G66675	transmembrane protein, putative (DUF677)	GO:0016021	integral component of membrane
hse-miR6478	XM_002966782.2	931	951	0.5	LOC9631653	9631653	protein_coding			ko03440	Homologous recombination
hse-miR6478	XM_024670890.1	957	977	2.5	LOC9634616	9634616	protein_coding	GO:0005576,GO:0005739,GO:0005655,GO:0000172,GO:0033819,GO:0009249,GO:0006364,GO:0008033	extracellular region|mitochondrion|nucleolar ribonuclease P complex|ribonuclease MRP complex|lipoyl(octanoyl) transferase activity|protein lipoylation|rRNA processing|tRNA processing	ko00785	Lipoic acid metabolism
hse-miR6478	XM_002965860.2	957	977	2.5	LOC9634616	9634616	protein_coding	GO:0005576,GO:0005739,GO:0005655,GO:0000172,GO:0033819,GO:0009249,GO:0006364,GO:0008033	extracellular region|mitochondrion|nucleolar ribonuclease P complex|ribonuclease MRP complex|lipoyl(octanoyl) transferase activity|protein lipoylation|rRNA processing|tRNA processing	ko00785	Lipoic acid metabolism
hse-miR6478	XM_002983102.2	957	977	2.5	LOC9654160	9654160	protein_coding	GO:0005576,GO:0005739,GO:0005655,GO:0000172,GO:0033819,GO:0009249,GO:0006364,GO:0008033	extracellular region|mitochondrion|nucleolar ribonuclease P complex|ribonuclease MRP complex|lipoyl(octanoyl) transferase activity|protein lipoylation|rRNA processing|tRNA processing	ko00785	Lipoic acid metabolism
hse-miR8049-5p	XM_024680021.1	376	397	4	LOC9637704	9637704	protein_coding	GO:0015629,GO:0005737,GO:0016459,GO:0031982,GO:0051015,GO:0005524,GO:0005516,GO:0003774,GO:0000146,GO:0007015,GO:0030048,GO:0051640,GO:0009860,GO:0030050	actin cytoskeleton|cytoplasm|myosin complex|vesicle|actin filament binding|ATP binding|calmodulin binding|cytoskeletal motor activity|microfilament motor activity|actin filament organization|actin filament-based movement|organelle localization|pollen tube growth|vesicle transport along actin filament	ko04814	Motor proteins
hse-miR8049-5p	XM_002975046.2	381	402	4	LOC9637704	9637704	protein_coding	GO:0015629,GO:0005737,GO:0016459,GO:0031982,GO:0051015,GO:0005524,GO:0005516,GO:0003774,GO:0000146,GO:0007015,GO:0030048,GO:0051640,GO:0009860,GO:0030050	actin cytoskeleton|cytoplasm|myosin complex|vesicle|actin filament binding|ATP binding|calmodulin binding|cytoskeletal motor activity|microfilament motor activity|actin filament organization|actin filament-based movement|organelle localization|pollen tube growth|vesicle transport along actin filament	ko04814	Motor proteins
hse-miR8049-5p	XM_002988936.2	482	503	4	LOC9661872	9661872	protein_coding	GO:0015629,GO:0005737,GO:0016459,GO:0031982,GO:0051015,GO:0005524,GO:0005516,GO:0003774,GO:0000146,GO:0007015,GO:0030048,GO:0051640,GO:0009860,GO:0030050	actin cytoskeleton|cytoplasm|myosin complex|vesicle|actin filament binding|ATP binding|calmodulin binding|cytoskeletal motor activity|microfilament motor activity|actin filament organization|actin filament-based movement|organelle localization|pollen tube growth|vesicle transport along actin filament	ko04814	Motor proteins
hse-miR8049-5p	NM_113486.7	2536	2555	4	TPS-CIN	TAIR:AT3G25840,GeneID:822178,Genbank:NM_113486.7,Araport:AT3G25840	Protein kinase superfamily protein	GO:0004672,GO:0004674,GO:0005524,GO:0005634,GO:0006468,GO:0045292,GO:0070317,GO:1905746	protein kinase activity|protein serine/threonine kinase activity|ATP binding|nucleus|protein phosphorylation|mRNA cis splicing, via spliceosome|negative regulation of G0 to G1 transition|positive regulation of mRNA cis splicing, via spliceosome
hse-miR8049-5p	NM_001084739.2	2592	2611	4	TPS-CIN	TAIR:AT3G25840,GeneID:822178,Genbank:NM_001084739.2,Araport:AT3G25840	Protein kinase superfamily protein	GO:0004672,GO:0004674,GO:0005524,GO:0005634,GO:0006468,GO:0045292,GO:0070317,GO:1905746	protein kinase activity|protein serine/threonine kinase activity|ATP binding|nucleus|protein phosphorylation|mRNA cis splicing, via spliceosome|negative regulation of G0 to G1 transition|positive regulation of mRNA cis splicing, via spliceosome
hse-miR8049-5p	NM_001332066.1	2207	2226	4	AHP2	Araport:AT1G13350,GeneID:837895,Genbank:NM_001332066.1,TAIR:AT1G13350	Protein kinase superfamily protein	GO:0004672,GO:0004674,GO:0005524,GO:0005634,GO:0006468,GO:0045292,GO:0070317,GO:1905746	protein kinase activity|protein serine/threonine kinase activity|ATP binding|nucleus|protein phosphorylation|mRNA cis splicing, via spliceosome|negative regulation of G0 to G1 transition|positive regulation of mRNA cis splicing, via spliceosome
hse-miR8049-5p	NM_101206.5	2067	2086	4	AHP2	Araport:AT1G13350,TAIR:AT1G13350,GeneID:837895,Genbank:NM_101206.5	Protein kinase superfamily protein	GO:0004672,GO:0004674,GO:0005524,GO:0005634,GO:0006468,GO:0045292,GO:0070317,GO:1905746	protein kinase activity|protein serine/threonine kinase activity|ATP binding|nucleus|protein phosphorylation|mRNA cis splicing, via spliceosome|negative regulation of G0 to G1 transition|positive regulation of mRNA cis splicing, via spliceosome
hse-miR8049-5p	NM_001198053.1	2069	2088	4	AHP2	Araport:AT1G13350,TAIR:AT1G13350,GeneID:837895,Genbank:NM_001198053.1	Protein kinase superfamily protein	GO:0004672,GO:0004674,GO:0005524,GO:0005634,GO:0006468,GO:0045292,GO:0070317,GO:1905746	protein kinase activity|protein serine/threonine kinase activity|ATP binding|nucleus|protein phosphorylation|mRNA cis splicing, via spliceosome|negative regulation of G0 to G1 transition|positive regulation of mRNA cis splicing, via spliceosome
hse-miR8049-5p	NM_103506.1	950	970	4	scpl44	Araport:AT1G43780,TAIR:AT1G43780,GeneID:840974,Genbank:NM_103506.1	serine carboxypeptidase-like 44	GO:0004185,GO:0005576,GO:0005773,GO:0051603	serine-type carboxypeptidase activity|extracellular region|vacuole|proteolysis involved in cellular protein catabolic process
novel11_mature	XM_024671779.1	1280	1302	2.5	LOC9634987	9634987	protein_coding	GO:0009570,GO:0009534,GO:0016165,GO:0046872,GO:0016702,GO:0006633,GO:0034440,GO:0031408	chloroplast stroma|chloroplast thylakoid|linoleate 13S-lipoxygenase activity|metal ion binding|oxidoreductase activity, acting on single donors with incorporation of molecular oxygen, incorporation of two atoms of oxygen|fatty acid biosynthetic process|lipid oxidation|oxylipin biosynthetic process	ko00591,ko00592	Linoleic acid metabolism|alpha-Linolenic acid metabolism
novel11_mature	XM_024679743.1	947	968	4	LOC9637208	9637208	protein_coding	GO:0009507,GO:0043231,GO:0003729,GO:0003723,GO:0008270,GO:0031425,GO:0006397,GO:0009451	chloroplast|intracellular membrane-bounded organelle|mRNA binding|RNA binding|zinc ion binding|chloroplast RNA processing|mRNA processing|RNA modification
novel11_mature	XM_002972711.2	218	239	0	LOC9637322	9637322	protein_coding	GO:0005886,GO:0005524,GO:0005516,GO:0030246,GO:0004672,GO:0106310,GO:0004674,GO:0031625,GO:0046777	plasma membrane|ATP binding|calmodulin binding|carbohydrate binding|protein kinase activity|protein serine kinase activity|protein serine/threonine kinase activity|ubiquitin protein ligase binding|protein autophosphorylation
novel11_mature	XM_002976762.2	1427	1447	4	LOC9638391	9638391	protein_coding
novel11_mature	XM_024676771.1	2351	2373	2.5	LOC9641986	9641986	protein_coding	GO:0009570,GO:0009534,GO:0016165,GO:0046872,GO:0016702,GO:0006633,GO:0034440,GO:0031408	chloroplast stroma|chloroplast thylakoid|linoleate 13S-lipoxygenase activity|metal ion binding|oxidoreductase activity, acting on single donors with incorporation of molecular oxygen, incorporation of two atoms of oxygen|fatty acid biosynthetic process|lipid oxidation|oxylipin biosynthetic process	ko00591,ko00592	Linoleic acid metabolism|alpha-Linolenic acid metabolism
novel11_mature	XM_024668136.1	947	968	4	LOC9655185	9655185	protein_coding	GO:0009507,GO:0043231,GO:0003729,GO:0003723,GO:0008270,GO:0031425,GO:0006397,GO:0009451	chloroplast|intracellular membrane-bounded organelle|mRNA binding|RNA binding|zinc ion binding|chloroplast RNA processing|mRNA processing|RNA modification
novel11_mature	XM_002980490.2	1441	1461	4	LOC9656297	9656297	protein_coding
novel11_mature	XM_024661504.1	235	255	4	LOC9663169	9663169	protein_coding
novel12_mature	XM_024661162.1	257	273	4	LOC112341271	112341271	protein_coding	GO:0048046,GO:0030145	apoplast|manganese ion binding
novel12_mature	XM_024666968.1	1427	1445	4	LOC112343465	112343465	protein_coding	GO:0009507,GO:0004519,GO:0003729,GO:0008270,GO:0016556,GO:0006397	chloroplast|endonuclease activity|mRNA binding|zinc ion binding|mRNA modification|mRNA processing
novel12_mature	XM_024667407.1	1442	1460	4	LOC112343632	112343632	protein_coding	GO:0009507,GO:0004519,GO:0003729,GO:0008270,GO:0016556,GO:0006397	chloroplast|endonuclease activity|mRNA binding|zinc ion binding|mRNA modification|mRNA processing
novel12_mature	XM_024667408.1	1442	1460	4	LOC112343632	112343632	protein_coding	GO:0009507,GO:0004519,GO:0003729,GO:0008270,GO:0016556,GO:0006397	chloroplast|endonuclease activity|mRNA binding|zinc ion binding|mRNA modification|mRNA processing
novel12_mature	XM_024673082.1	1503	1520	4	LOC112345759	112345759	protein_coding	GO:0003723,GO:0008270,GO:0009451	RNA binding|zinc ion binding|RNA modification
novel12_mature	XM_024673083.1	1487	1504	4	LOC112345759	112345759	protein_coding	GO:0003723,GO:0008270,GO:0009451	RNA binding|zinc ion binding|RNA modification
novel12_mature	XM_024673084.1	825	842	4	LOC112345759	112345759	protein_coding	GO:0003723,GO:0008270,GO:0009451	RNA binding|zinc ion binding|RNA modification
novel12_mature	XM_024681823.1	1509	1526	3.5	LOC112348737	112348737	protein_coding	GO:0009507,GO:0031969,GO:0005886,GO:0009536,GO:0140618,GO:0000293,GO:0046872,GO:0006811,GO:0009767	chloroplast|chloroplast membrane|plasma membrane|plastid|ferric-chelate reductase (NADH) activity|ferric-chelate reductase activity|metal ion binding|ion transport|photosynthetic electron transport chain
novel12_mature	XM_024683926.1	98	114	4	LOC112349471	112349471	protein_coding	GO:0005737,GO:0005634,GO:0009846	cytoplasm|nucleus|pollen germination
novel12_mature	XM_024684684.1	623	640	3	LOC112349732	112349732	protein_coding	GO:0009507,GO:0004519,GO:0003729,GO:0008270,GO:0016556,GO:0006397	chloroplast|endonuclease activity|mRNA binding|zinc ion binding|mRNA modification|mRNA processing
novel12_mature	XM_024685222.1	1018	1034	4	LOC112349928	112349928	protein_coding	GO:0005615,GO:0004185,GO:0009742,GO:0006508	extracellular space|serine-type carboxypeptidase activity|brassinosteroid mediated signaling pathway|proteolysis
novel12_mature	XM_024686295.1	56	72	4	LOC112350320	112350320	protein_coding	GO:0005886,GO:0005524,GO:0042802,GO:0001653,GO:0106310,GO:0004674,GO:0004888,GO:0045851,GO:0006468,GO:0031347,GO:0009826	plasma membrane|ATP binding|identical protein binding|peptide receptor activity|protein serine kinase activity|protein serine/threonine kinase activity|transmembrane signaling receptor activity|pH reduction|protein phosphorylation|regulation of defense response|unidimensional cell growth
novel12_mature	XM_002975218.2	548	565	3	LOC9629636	9629636	protein_coding	GO:0070971,GO:0012507,GO:0005794,GO:0006914,GO:0048208,GO:0007030,GO:0070973,GO:0015031	endoplasmic reticulum exit site|ER to Golgi transport vesicle membrane|Golgi apparatus|autophagy|COPII vesicle coating|Golgi organization|protein localization to endoplasmic reticulum exit site|protein transport
novel12_mature	XM_002987541.2	234	251	4	LOC9630237	9630237	protein_coding	GO:0005737,GO:0004735,GO:0055129	cytoplasm|pyrroline-5-carboxylate reductase activity|L-proline biosynthetic process	ko00330	Arginine and proline metabolism
novel12_mature	XM_024672635.1	1715	1733	4	LOC9632613	9632613	protein_coding	GO:0005829,GO:0016020,GO:0005886,GO:0009506,GO:0008559,GO:0005524,GO:0016887,GO:0042626,GO:0010329,GO:0010328,GO:0010315,GO:0060919,GO:0009926,GO:0009734,GO:0010540,GO:0009630,GO:0009733,GO:0009735,GO:0048767,GO:0055085	cytosol|membrane|plasma membrane|plasmodesma|ABC-type xenobiotic transporter activity|ATP binding|ATP hydrolysis activity|ATPase-coupled transmembrane transporter activity|auxin efflux transmembrane transporter activity|auxin influx transmembrane transporter activity|auxin export across the plasma membrane|auxin import into cell|auxin polar transport|auxin-activated signaling pathway|basipetal au…	ko02010	ABC transporters
novel12_mature	XM_024672637.1	1780	1798	4	LOC9632613	9632613	protein_coding	GO:0005829,GO:0016020,GO:0005886,GO:0009506,GO:0008559,GO:0005524,GO:0016887,GO:0042626,GO:0010329,GO:0010328,GO:0010315,GO:0060919,GO:0009926,GO:0009734,GO:0010540,GO:0009630,GO:0009733,GO:0009735,GO:0048767,GO:0055085	cytosol|membrane|plasma membrane|plasmodesma|ABC-type xenobiotic transporter activity|ATP binding|ATP hydrolysis activity|ATPase-coupled transmembrane transporter activity|auxin efflux transmembrane transporter activity|auxin influx transmembrane transporter activity|auxin export across the plasma membrane|auxin import into cell|auxin polar transport|auxin-activated signaling pathway|basipetal au…	ko02010	ABC transporters
novel12_mature	XM_024664828.1	525	541	4	LOC9634409	9634409	protein_coding	GO:0005576,GO:0004089,GO:0016656,GO:0008270,GO:0006885,GO:0000305	extracellular region|carbonate dehydratase activity|monodehydroascorbate reductase (NADH) activity|zinc ion binding|regulation of pH|response to oxygen radical	ko00910	Nitrogen metabolism
novel12_mature	XM_002967328.2	182	200	4	LOC9635402	9635402	protein_coding
novel12_mature	XM_024662141.1	581	597	4	LOC9636620	9636620	protein_coding	GO:0005829,GO:0003677,GO:0046872,GO:0002181	cytosol|DNA binding|metal ion binding|cytoplasmic translation
novel12_mature	XM_024662142.1	67	83	4	LOC9636620	9636620	protein_coding	GO:0005829,GO:0003677,GO:0046872,GO:0002181	cytosol|DNA binding|metal ion binding|cytoplasmic translation
novel12_mature	XM_002974793.2	3158	3174	4	LOC9637406	9637406	protein_coding	GO:0005615,GO:0004185,GO:0009742,GO:0006508	extracellular space|serine-type carboxypeptidase activity|brassinosteroid mediated signaling pathway|proteolysis
novel12_mature	XM_002974591.2	1117	1133	4	LOC9637408	9637408	protein_coding	GO:0005615,GO:0004185,GO:0009742,GO:0006508	extracellular space|serine-type carboxypeptidase activity|brassinosteroid mediated signaling pathway|proteolysis
novel12_mature	XM_024679496.1	986	1003	4	LOC9637671	9637671	protein_coding	GO:0005634,GO:0009506,GO:0010385,GO:0004402,GO:0042393,GO:0046872,GO:0080188,GO:0044154,GO:0043971,GO:0043972,GO:0044030	nucleus|plasmodesma|double-stranded methylated DNA binding|histone acetyltransferase activity|histone binding|metal ion binding|gene silencing by RNA-directed DNA methylation|histone H3-K14 acetylation|histone H3-K18 acetylation|histone H3-K23 acetylation|regulation of DNA methylation
novel12_mature	XM_024663467.1	928	944	4	LOC9638113	9638113	protein_coding	GO:0030126,GO:0000139,GO:0005886,GO:0009506,GO:0005198,GO:0006888,GO:0006891,GO:0006886	COPI vesicle coat|Golgi membrane|plasma membrane|plasmodesma|structural molecule activity|endoplasmic reticulum to Golgi vesicle-mediated transport|intra-Golgi vesicle-mediated transport|intracellular protein transport
novel12_mature	XM_002976986.2	517	533	4	LOC9638376	9638376	protein_coding	GO:0005576,GO:0004089,GO:0016656,GO:0008270,GO:0006885,GO:0000305	extracellular region|carbonate dehydratase activity|monodehydroascorbate reductase (NADH) activity|zinc ion binding|regulation of pH|response to oxygen radical	ko00910	Nitrogen metabolism
novel12_mature	XM_024681924.1	489	505	4	LOC9638505	9638505	protein_coding	GO:0005576,GO:0004089,GO:0016656,GO:0008270,GO:0006885,GO:0000305	extracellular region|carbonate dehydratase activity|monodehydroascorbate reductase (NADH) activity|zinc ion binding|regulation of pH|response to oxygen radical	ko00910	Nitrogen metabolism
novel12_mature	XM_002963150.2	1670	1686	3.5	LOC9643406	9643406	protein_coding	GO:0012505,GO:0005886,GO:0090406,GO:0042900,GO:0015293,GO:0042882	endomembrane system|plasma membrane|pollen tube|arabinose transmembrane transporter activity|symporter activity|L-arabinose transmembrane transport
novel12_mature	XM_024665509.1	939	955	4	LOC9644112	9644112	protein_coding	GO:0030126,GO:0000139,GO:0005886,GO:0009506,GO:0005198,GO:0006888,GO:0006891,GO:0006886	COPI vesicle coat|Golgi membrane|plasma membrane|plasmodesma|structural molecule activity|endoplasmic reticulum to Golgi vesicle-mediated transport|intra-Golgi vesicle-mediated transport|intracellular protein transport
novel12_mature	XM_024686609.1	1693	1709	3.5	LOC9647795	9647795	protein_coding	GO:0012505,GO:0005886,GO:0090406,GO:0042900,GO:0015293,GO:0042882	endomembrane system|plasma membrane|pollen tube|arabinose transmembrane transporter activity|symporter activity|L-arabinose transmembrane transport
novel12_mature	XM_002981551.2	1667	1683	3.5	LOC9647795	9647795	protein_coding	GO:0012505,GO:0005886,GO:0090406,GO:0042900,GO:0015293,GO:0042882	endomembrane system|plasma membrane|pollen tube|arabinose transmembrane transporter activity|symporter activity|L-arabinose transmembrane transport
novel12_mature	XM_024686719.1	1783	1801	4	LOC9648297	9648297	protein_coding	GO:0005829,GO:0016020,GO:0005886,GO:0009506,GO:0008559,GO:0005524,GO:0016887,GO:0042626,GO:0010329,GO:0010328,GO:0010315,GO:0060919,GO:0009926,GO:0009734,GO:0010540,GO:0009630,GO:0009733,GO:0009735,GO:0048767,GO:0055085	cytosol|membrane|plasma membrane|plasmodesma|ABC-type xenobiotic transporter activity|ATP binding|ATP hydrolysis activity|ATPase-coupled transmembrane transporter activity|auxin efflux transmembrane transporter activity|auxin influx transmembrane transporter activity|auxin export across the plasma membrane|auxin import into cell|auxin polar transport|auxin-activated signaling pathway|basipetal au…	ko02010	ABC transporters
novel12_mature	XM_024681374.1	81	98	3.5	LOC9648833	9648833	protein_coding	GO:0012505,GO:0016020,GO:0005886,GO:0031201,GO:0005484,GO:0000149,GO:0007049,GO:0051301,GO:0006887,GO:0006886,GO:0048278,GO:0006906	endomembrane system|membrane|plasma membrane|SNARE complex|SNAP receptor activity|SNARE binding|cell cycle|cell division|exocytosis|intracellular protein transport|vesicle docking|vesicle fusion	ko04130	SNARE interactions in vesicular transport
novel12_mature	XM_024684875.1	1002	1018	3.5	LOC9649585	9649585	protein_coding	GO:0005829,GO:0005886,GO:0005345,GO:0015853,GO:0015854,GO:0006863	cytosol|plasma membrane|purine nucleobase transmembrane transporter activity|adenine transport|guanine transport|purine nucleobase transport
novel12_mature	XM_002987626.2	220	237	4	LOC9651810	9651810	protein_coding	GO:0005737,GO:0004735,GO:0055129	cytoplasm|pyrroline-5-carboxylate reductase activity|L-proline biosynthetic process	ko00330	Arginine and proline metabolism
novel12_mature	XM_002983065.2	732	749	4	LOC9654042	9654042	protein_coding
novel12_mature	XM_002963184.2	689	706	4	LOC9655152	9655152	protein_coding	GO:0009507,GO:0016787	chloroplast|hydrolase activity
novel12_mature	XM_002963682.2	317	335	4	LOC9655257	9655257	protein_coding	GO:0005737,GO:0005829,GO:0005739,GO:0000325,GO:0009536,GO:0004017,GO:0005524,GO:0005507,GO:0016310	cytoplasm|cytosol|mitochondrion|plant-type vacuole|plastid|adenylate kinase activity|ATP binding|copper ion binding|phosphorylation	ko03018	RNA degradation
novel12_mature	XM_024666250.1	1120	1136	4	LOC9655288	9655288	protein_coding	GO:0005615,GO:0004185,GO:0009742,GO:0006508	extracellular space|serine-type carboxypeptidase activity|brassinosteroid mediated signaling pathway|proteolysis
novel12_mature	XM_002963303.2	1057	1073	4	LOC9655288	9655288	protein_coding	GO:0005615,GO:0004185,GO:0009742,GO:0006508	extracellular space|serine-type carboxypeptidase activity|brassinosteroid mediated signaling pathway|proteolysis
novel12_mature	XM_024664835.1	991	1008	4	LOC9655316	9655316	protein_coding	GO:0005634,GO:0009506,GO:0010385,GO:0004402,GO:0042393,GO:0046872,GO:0080188,GO:0044154,GO:0043971,GO:0043972,GO:0044030	nucleus|plasmodesma|double-stranded methylated DNA binding|histone acetyltransferase activity|histone binding|metal ion binding|gene silencing by RNA-directed DNA methylation|histone H3-K14 acetylation|histone H3-K18 acetylation|histone H3-K23 acetylation|regulation of DNA methylation
novel12_mature	XM_024668455.1	231	247	4	LOC9655499	9655499	protein_coding	GO:0005829,GO:0003677,GO:0046872,GO:0002181	cytosol|DNA binding|metal ion binding|cytoplasmic translation
novel12_mature	XM_024668456.1	67	83	4	LOC9655499	9655499	protein_coding	GO:0005829,GO:0003677,GO:0046872,GO:0002181	cytosol|DNA binding|metal ion binding|cytoplasmic translation
novel12_mature	XM_002960292.2	180	198	4	LOC9655840	9655840	protein_coding
novel12_mature	XM_024685766.1	498	514	4	LOC9656259	9656259	protein_coding	GO:0005576,GO:0004089,GO:0016656,GO:0008270,GO:0006885,GO:0000305	extracellular region|carbonate dehydratase activity|monodehydroascorbate reductase (NADH) activity|zinc ion binding|regulation of pH|response to oxygen radical	ko00910	Nitrogen metabolism
novel12_mature	XM_024685662.1	504	520	4	LOC9656260	9656260	protein_coding	GO:0009570,GO:0016020,GO:0004089,GO:0016836,GO:0008270,GO:0006730,GO:0010037	chloroplast stroma|membrane|carbonate dehydratase activity|hydro-lyase activity|zinc ion binding|one-carbon metabolic process|response to carbon dioxide	ko00910	Nitrogen metabolism
novel12_mature	XM_024685661.1	387	403	4	LOC9656260	9656260	protein_coding	GO:0009570,GO:0016020,GO:0004089,GO:0016836,GO:0008270,GO:0006730,GO:0010037	chloroplast stroma|membrane|carbonate dehydratase activity|hydro-lyase activity|zinc ion binding|one-carbon metabolic process|response to carbon dioxide	ko00910	Nitrogen metabolism
novel12_mature	XM_024685744.1	1473	1490	3.5	LOC9656608	9656608	protein_coding	GO:0009507,GO:0031969,GO:0005886,GO:0009536,GO:0140618,GO:0000293,GO:0046872,GO:0006811,GO:0009767	chloroplast|chloroplast membrane|plasma membrane|plastid|ferric-chelate reductase (NADH) activity|ferric-chelate reductase activity|metal ion binding|ion transport|photosynthetic electron transport chain
novel12_mature	XM_002974311.2	929	946	2.5	LOC9658019	9658019	protein_coding	GO:0005576,GO:0010052,GO:0010374	extracellular region|guard cell differentiation|stomatal complex development
novel12_mature	XM_024669938.1	2291	2308	4	LOC9658793	9658793	protein_coding	GO:0030136,GO:0005737,GO:0005829,GO:0005576,GO:0005794,GO:0000139,GO:0016020,GO:0005874,GO:0009524,GO:0000325,GO:0005886,GO:0009506,GO:0005525,GO:0003924,GO:0008289,GO:0008017,GO:0006896	clathrin-coated vesicle|cytoplasm|cytosol|extracellular region|Golgi apparatus|Golgi membrane|membrane|microtubule|phragmoplast|plant-type vacuole|plasma membrane|plasmodesma|GTP binding|GTPase activity|lipid binding|microtubule binding|Golgi to vacuole transport	ko04144	Endocytosis
novel12_mature	XM_024669936.1	2233	2250	4	LOC9658793	9658793	protein_coding	GO:0030136,GO:0005737,GO:0005829,GO:0005576,GO:0005794,GO:0000139,GO:0016020,GO:0005874,GO:0009524,GO:0000325,GO:0005886,GO:0009506,GO:0005525,GO:0003924,GO:0008289,GO:0008017,GO:0006896	clathrin-coated vesicle|cytoplasm|cytosol|extracellular region|Golgi apparatus|Golgi membrane|membrane|microtubule|phragmoplast|plant-type vacuole|plasma membrane|plasmodesma|GTP binding|GTPase activity|lipid binding|microtubule binding|Golgi to vacuole transport	ko04144	Endocytosis
novel12_mature	XM_024669935.1	2291	2308	4	LOC9658793	9658793	protein_coding	GO:0030136,GO:0005737,GO:0005829,GO:0005576,GO:0005794,GO:0000139,GO:0016020,GO:0005874,GO:0009524,GO:0000325,GO:0005886,GO:0009506,GO:0005525,GO:0003924,GO:0008289,GO:0008017,GO:0006896	clathrin-coated vesicle|cytoplasm|cytosol|extracellular region|Golgi apparatus|Golgi membrane|membrane|microtubule|phragmoplast|plant-type vacuole|plasma membrane|plasmodesma|GTP binding|GTPase activity|lipid binding|microtubule binding|Golgi to vacuole transport	ko04144	Endocytosis
novel12_mature	XM_024669937.1	2291	2308	4	LOC9658793	9658793	protein_coding	GO:0030136,GO:0005737,GO:0005829,GO:0005576,GO:0005794,GO:0000139,GO:0016020,GO:0005874,GO:0009524,GO:0000325,GO:0005886,GO:0009506,GO:0005525,GO:0003924,GO:0008289,GO:0008017,GO:0006896	clathrin-coated vesicle|cytoplasm|cytosol|extracellular region|Golgi apparatus|Golgi membrane|membrane|microtubule|phragmoplast|plant-type vacuole|plasma membrane|plasmodesma|GTP binding|GTPase activity|lipid binding|microtubule binding|Golgi to vacuole transport	ko04144	Endocytosis
novel12_mature	XM_024684105.1	203	220	3.5	LOC9659566	9659566	protein_coding
novel12_mature	XM_002987382.2	548	565	3	LOC9663038	9663038	protein_coding	GO:0070971,GO:0012507,GO:0005794,GO:0006914,GO:0048208,GO:0007030,GO:0070973,GO:0015031	endoplasmic reticulum exit site|ER to Golgi transport vesicle membrane|Golgi apparatus|autophagy|COPII vesicle coating|Golgi organization|protein localization to endoplasmic reticulum exit site|protein transport
novel12_mature	XM_002987329.2	968	984	3.5	LOC9663049	9663049	protein_coding	GO:0005829,GO:0005886,GO:0005345,GO:0015853,GO:0015854,GO:0006863	cytosol|plasma membrane|purine nucleobase transmembrane transporter activity|adenine transport|guanine transport|purine nucleobase transport
novel12_mature	XM_024687470.1	2231	2248	4	LOC9663249	9663249	protein_coding	GO:0030136,GO:0005737,GO:0005829,GO:0005576,GO:0005794,GO:0000139,GO:0016020,GO:0005874,GO:0009524,GO:0000325,GO:0005886,GO:0009506,GO:0005525,GO:0003924,GO:0008289,GO:0008017,GO:0006896	clathrin-coated vesicle|cytoplasm|cytosol|extracellular region|Golgi apparatus|Golgi membrane|membrane|microtubule|phragmoplast|plant-type vacuole|plasma membrane|plasmodesma|GTP binding|GTPase activity|lipid binding|microtubule binding|Golgi to vacuole transport	ko04144	Endocytosis
novel12_mature	XM_024687465.1	2231	2248	4	LOC9663249	9663249	protein_coding	GO:0030136,GO:0005737,GO:0005829,GO:0005576,GO:0005794,GO:0000139,GO:0016020,GO:0005874,GO:0009524,GO:0000325,GO:0005886,GO:0009506,GO:0005525,GO:0003924,GO:0008289,GO:0008017,GO:0006896	clathrin-coated vesicle|cytoplasm|cytosol|extracellular region|Golgi apparatus|Golgi membrane|membrane|microtubule|phragmoplast|plant-type vacuole|plasma membrane|plasmodesma|GTP binding|GTPase activity|lipid binding|microtubule binding|Golgi to vacuole transport	ko04144	Endocytosis
novel12_mature	XM_024687458.1	2231	2248	4	LOC9663249	9663249	protein_coding	GO:0030136,GO:0005737,GO:0005829,GO:0005576,GO:0005794,GO:0000139,GO:0016020,GO:0005874,GO:0009524,GO:0000325,GO:0005886,GO:0009506,GO:0005525,GO:0003924,GO:0008289,GO:0008017,GO:0006896	clathrin-coated vesicle|cytoplasm|cytosol|extracellular region|Golgi apparatus|Golgi membrane|membrane|microtubule|phragmoplast|plant-type vacuole|plasma membrane|plasmodesma|GTP binding|GTPase activity|lipid binding|microtubule binding|Golgi to vacuole transport	ko04144	Endocytosis
novel12_mature	XR_002993416.1	2126	2143	3.5
novel12_mature	XR_002993421.1	2120	2137	3.5
novel12_mature	XR_002993420.1	2104	2121	3.5
novel12_mature	XR_002993418.1	2073	2090	3.5
novel12_mature	XR_002993417.1	2071	2088	3.5
novel12_mature	XR_002993419.1	2051	2068	3.5
novel14_mature	XM_024660417.1	93	110	4	LOC112341039	112341039	protein_coding
novel14_mature	XM_024660536.1	1398	1415	4	LOC112341073	112341073	protein_coding	GO:0005886,GO:0005524,GO:0106310,GO:0004674,GO:0006468,GO:0051302,GO:0048364	plasma membrane|ATP binding|protein serine kinase activity|protein serine/threonine kinase activity|protein phosphorylation|regulation of cell division|root development
novel14_mature	XM_024663308.1	660	678	4	LOC112342081	112342081	protein_coding	GO:0009507,GO:0004519,GO:0003729,GO:0008270,GO:0016556,GO:0006397	chloroplast|endonuclease activity|mRNA binding|zinc ion binding|mRNA modification|mRNA processing
novel14_mature	XM_024669040.1	303	321	4	LOC112344392	112344392	protein_coding	GO:0005739,GO:0003723,GO:0016554,GO:0080156,GO:0006397	mitochondrion|RNA binding|cytidine to uridine editing|mitochondrial mRNA modification|mRNA processing
novel14_mature	XM_024669394.1	368	386	4	LOC112344497	112344497	protein_coding	GO:0005739,GO:0003723,GO:0016554,GO:0080156,GO:0006397	mitochondrion|RNA binding|cytidine to uridine editing|mitochondrial mRNA modification|mRNA processing
novel14_mature	XM_024669976.1	1004	1022	4	LOC112344693	112344693	protein_coding
novel14_mature	XM_024671735.1	1617	1633	4	LOC112345305	112345305	protein_coding	GO:0005739,GO:0003723,GO:0008270,GO:0009451	mitochondrion|RNA binding|zinc ion binding|RNA modification
novel14_mature	XM_024673062.1	1979	1996	4	LOC112345748	112345748	protein_coding	GO:0003723,GO:0008270,GO:0009451	RNA binding|zinc ion binding|RNA modification
novel14_mature	XM_024675725.1	349	365	4	LOC112346535	112346535	protein_coding	GO:0005737,GO:0005634,GO:0018025,GO:0009738,GO:0009734,GO:0009630,GO:0032259,GO:0009787,GO:0010928,GO:1901000,GO:2000070,GO:2000280,GO:0009737,GO:0009733,GO:0009409,GO:0009408,GO:0002239,GO:0006970,GO:1902074,GO:0009651,GO:0080147	cytoplasm|nucleus|calmodulin-lysine N-methyltransferase activity|abscisic acid-activated signaling pathway|auxin-activated signaling pathway|gravitropism|methylation|regulation of abscisic acid-activated signaling pathway|regulation of auxin mediated signaling pathway|regulation of response to salt stress|regulation of response to water deprivation|regulation of root development|response to absci…
novel14_mature	XM_024675724.1	469	485	4	LOC112346535	112346535	protein_coding	GO:0005737,GO:0005634,GO:0018025,GO:0009738,GO:0009734,GO:0009630,GO:0032259,GO:0009787,GO:0010928,GO:1901000,GO:2000070,GO:2000280,GO:0009737,GO:0009733,GO:0009409,GO:0009408,GO:0002239,GO:0006970,GO:1902074,GO:0009651,GO:0080147	cytoplasm|nucleus|calmodulin-lysine N-methyltransferase activity|abscisic acid-activated signaling pathway|auxin-activated signaling pathway|gravitropism|methylation|regulation of abscisic acid-activated signaling pathway|regulation of auxin mediated signaling pathway|regulation of response to salt stress|regulation of response to water deprivation|regulation of root development|response to absci…
novel14_mature	XM_024675723.1	472	488	4	LOC112346535	112346535	protein_coding	GO:0005737,GO:0005634,GO:0018025,GO:0009738,GO:0009734,GO:0009630,GO:0032259,GO:0009787,GO:0010928,GO:1901000,GO:2000070,GO:2000280,GO:0009737,GO:0009733,GO:0009409,GO:0009408,GO:0002239,GO:0006970,GO:1902074,GO:0009651,GO:0080147	cytoplasm|nucleus|calmodulin-lysine N-methyltransferase activity|abscisic acid-activated signaling pathway|auxin-activated signaling pathway|gravitropism|methylation|regulation of abscisic acid-activated signaling pathway|regulation of auxin mediated signaling pathway|regulation of response to salt stress|regulation of response to water deprivation|regulation of root development|response to absci…
novel14_mature	XM_024675726.1	485	501	4	LOC112346537	112346537	protein_coding	GO:0005737,GO:0005634,GO:0018025,GO:0009738,GO:0009734,GO:0009630,GO:0032259,GO:0009787,GO:0010928,GO:1901000,GO:2000070,GO:2000280,GO:0009737,GO:0009733,GO:0009409,GO:0009408,GO:0002239,GO:0006970,GO:1902074,GO:0009651,GO:0080147	cytoplasm|nucleus|calmodulin-lysine N-methyltransferase activity|abscisic acid-activated signaling pathway|auxin-activated signaling pathway|gravitropism|methylation|regulation of abscisic acid-activated signaling pathway|regulation of auxin mediated signaling pathway|regulation of response to salt stress|regulation of response to water deprivation|regulation of root development|response to absci…
novel14_mature	XM_024681017.1	2010	2027	4	LOC112348465	112348465	protein_coding	GO:0043231,GO:0005739,GO:0003723,GO:0009737,GO:0006979,GO:0009651,GO:0009451	intracellular membrane-bounded organelle|mitochondrion|RNA binding|response to abscisic acid|response to oxidative stress|response to salt stress|RNA modification
novel14_mature	XM_024682190.1	881	899	4	LOC112348873	112348873	protein_coding
novel14_mature	XM_024682856.1	1694	1710	4	LOC112349096	112349096	protein_coding
novel14_mature	XM_024683486.1	5674	5691	4	LOC112349291	112349291	protein_coding	GO:0005777,GO:0016207,GO:0005524,GO:0016405	peroxisome|4-coumarate-CoA ligase activity|ATP binding|CoA-ligase activity
novel14_mature	XM_024684614.1	1638	1654	4	LOC112349704	112349704	protein_coding
novel14_mature	XM_024686279.1	303	321	4	LOC112350313	112350313	protein_coding	GO:0043231,GO:0005739,GO:0003723,GO:0009451	intracellular membrane-bounded organelle|mitochondrion|RNA binding|RNA modification
novel14_mature	XM_024686307.1	543	561	4	LOC112350332	112350332	protein_coding	GO:0043231,GO:0003723,GO:0008270,GO:0009451	intracellular membrane-bounded organelle|RNA binding|zinc ion binding|RNA modification
novel14_mature	XM_024686308.1	246	264	4	LOC112350333	112350333	protein_coding	GO:0043231,GO:0005739,GO:0003723,GO:0009451	intracellular membrane-bounded organelle|mitochondrion|RNA binding|RNA modification
novel14_mature	XM_024687236.1	2598	2614	4	LOC112350660	112350660	protein_coding	GO:0043231,GO:0003723,GO:0008270,GO:0009451	intracellular membrane-bounded organelle|RNA binding|zinc ion binding|RNA modification
novel14_mature	XM_024687489.1	992	1008	4	LOC112350733	112350733	protein_coding
novel14_mature	XM_024690081.1	481	497	4	LOC112351713	112351713	protein_coding	GO:0005737,GO:0005634,GO:0018025,GO:0009738,GO:0009734,GO:0009630,GO:0032259,GO:0009787,GO:0010928,GO:1901000,GO:2000070,GO:2000280,GO:0009737,GO:0009733,GO:0009409,GO:0009408,GO:0002239,GO:0006970,GO:1902074,GO:0009651,GO:0080147	cytoplasm|nucleus|calmodulin-lysine N-methyltransferase activity|abscisic acid-activated signaling pathway|auxin-activated signaling pathway|gravitropism|methylation|regulation of abscisic acid-activated signaling pathway|regulation of auxin mediated signaling pathway|regulation of response to salt stress|regulation of response to water deprivation|regulation of root development|response to absci…
novel14_mature	XM_024690080.1	483	499	4	LOC112351713	112351713	protein_coding	GO:0005737,GO:0005634,GO:0018025,GO:0009738,GO:0009734,GO:0009630,GO:0032259,GO:0009787,GO:0010928,GO:1901000,GO:2000070,GO:2000280,GO:0009737,GO:0009733,GO:0009409,GO:0009408,GO:0002239,GO:0006970,GO:1902074,GO:0009651,GO:0080147	cytoplasm|nucleus|calmodulin-lysine N-methyltransferase activity|abscisic acid-activated signaling pathway|auxin-activated signaling pathway|gravitropism|methylation|regulation of abscisic acid-activated signaling pathway|regulation of auxin mediated signaling pathway|regulation of response to salt stress|regulation of response to water deprivation|regulation of root development|response to absci…
novel14_mature	XM_024690084.1	476	492	4	LOC112351714	112351714	protein_coding	GO:0005737,GO:0005634,GO:0018025,GO:0009738,GO:0009734,GO:0009630,GO:0032259,GO:0009787,GO:0010928,GO:1901000,GO:2000070,GO:2000280,GO:0009737,GO:0009733,GO:0009409,GO:0009408,GO:0002239,GO:0006970,GO:1902074,GO:0009651,GO:0080147	cytoplasm|nucleus|calmodulin-lysine N-methyltransferase activity|abscisic acid-activated signaling pathway|auxin-activated signaling pathway|gravitropism|methylation|regulation of abscisic acid-activated signaling pathway|regulation of auxin mediated signaling pathway|regulation of response to salt stress|regulation of response to water deprivation|regulation of root development|response to absci…
novel14_mature	XM_024690086.1	458	474	4	LOC112351716	112351716	protein_coding	GO:0005737,GO:0005634,GO:0018025,GO:0009738,GO:0009734,GO:0009630,GO:0032259,GO:0009787,GO:0010928,GO:1901000,GO:2000070,GO:2000280,GO:0009737,GO:0009733,GO:0009409,GO:0009408,GO:0002239,GO:0006970,GO:1902074,GO:0009651,GO:0080147	cytoplasm|nucleus|calmodulin-lysine N-methyltransferase activity|abscisic acid-activated signaling pathway|auxin-activated signaling pathway|gravitropism|methylation|regulation of abscisic acid-activated signaling pathway|regulation of auxin mediated signaling pathway|regulation of response to salt stress|regulation of response to water deprivation|regulation of root development|response to absci…
novel14_mature	XM_002962270.2	1667	1685	3	LOC9629149	9629149	protein_coding	GO:0005886,GO:0005524,GO:0106310,GO:0004674,GO:0051301,GO:0010087,GO:0010067,GO:0006468,GO:0010223,GO:0010089	plasma membrane|ATP binding|protein serine kinase activity|protein serine/threonine kinase activity|cell division|phloem or xylem histogenesis|procambium histogenesis|protein phosphorylation|secondary shoot formation|xylem development
novel14_mature	XM_002989757.1	603	621	3.5	LOC9629305	9629305	protein_coding	GO:0005737,GO:0005524,GO:0016887,GO:0003723,GO:0003724,GO:0003743,GO:0002183	cytoplasm|ATP binding|ATP hydrolysis activity|RNA binding|RNA helicase activity|translation initiation factor activity|cytoplasmic translational initiation
novel14_mature	XM_024661373.1	5782	5799	3.5	LOC9629767	9629767	protein_coding	GO:0005829,GO:0005634,GO:0003989,GO:0005524,GO:0004075,GO:0046872,GO:0009793,GO:0006633,GO:0030497,GO:2001295,GO:0009933,GO:0010072,GO:0009735,GO:0048364,GO:0048367	cytosol|nucleus|acetyl-CoA carboxylase activity|ATP binding|biotin carboxylase activity|metal ion binding|embryo development ending in seed dormancy|fatty acid biosynthetic process|fatty acid elongation|malonyl-CoA biosynthetic process|meristem structural organization|primary shoot apical meristem specification|response to cytokinin|root development|shoot system development	ko00620,ko00640,ko00061	Pyruvate metabolism|Propanoate metabolism|Fatty acid biosynthesis
novel14_mature	XM_002987540.2	5729	5746	3.5	LOC9629767	9629767	protein_coding	GO:0005829,GO:0005634,GO:0003989,GO:0005524,GO:0004075,GO:0046872,GO:0009793,GO:0006633,GO:0030497,GO:2001295,GO:0009933,GO:0010072,GO:0009735,GO:0048364,GO:0048367	cytosol|nucleus|acetyl-CoA carboxylase activity|ATP binding|biotin carboxylase activity|metal ion binding|embryo development ending in seed dormancy|fatty acid biosynthetic process|fatty acid elongation|malonyl-CoA biosynthetic process|meristem structural organization|primary shoot apical meristem specification|response to cytokinin|root development|shoot system development	ko00620,ko00640,ko00061	Pyruvate metabolism|Propanoate metabolism|Fatty acid biosynthesis
novel14_mature	XM_024684572.1	768	785	3	LOC9630448	9630448	protein_coding	GO:0003677,GO:0046872,GO:0060255,GO:0051171,GO:0080090	DNA binding|metal ion binding|regulation of macromolecule metabolic process|regulation of nitrogen compound metabolic process|regulation of primary metabolic process
novel14_mature	XM_024684567.1	585	602	3	LOC9630448	9630448	protein_coding	GO:0003677,GO:0046872,GO:0060255,GO:0051171,GO:0080090	DNA binding|metal ion binding|regulation of macromolecule metabolic process|regulation of nitrogen compound metabolic process|regulation of primary metabolic process
novel14_mature	XM_024661492.1	5936	5953	3.5	LOC9630768	9630768	protein_coding	GO:0005829,GO:0005634,GO:0003989,GO:0005524,GO:0004075,GO:0046872,GO:0009793,GO:0006633,GO:0030497,GO:2001295,GO:0009933,GO:0010072,GO:0009735,GO:0048364,GO:0048367	cytosol|nucleus|acetyl-CoA carboxylase activity|ATP binding|biotin carboxylase activity|metal ion binding|embryo development ending in seed dormancy|fatty acid biosynthetic process|fatty acid elongation|malonyl-CoA biosynthetic process|meristem structural organization|primary shoot apical meristem specification|response to cytokinin|root development|shoot system development
novel14_mature	XM_002987627.2	5885	5902	3.5	LOC9630768	9630768	protein_coding	GO:0005829,GO:0005634,GO:0003989,GO:0005524,GO:0004075,GO:0046872,GO:0009793,GO:0006633,GO:0030497,GO:2001295,GO:0009933,GO:0010072,GO:0009735,GO:0048364,GO:0048367	cytosol|nucleus|acetyl-CoA carboxylase activity|ATP binding|biotin carboxylase activity|metal ion binding|embryo development ending in seed dormancy|fatty acid biosynthetic process|fatty acid elongation|malonyl-CoA biosynthetic process|meristem structural organization|primary shoot apical meristem specification|response to cytokinin|root development|shoot system development
novel14_mature	XM_024664252.1	383	400	4	LOC9631219	9631219	protein_coding	GO:0009507,GO:0009941,GO:0009535,GO:0005886,GO:0009526,GO:0055035,GO:0008233,GO:0004252,GO:0051604,GO:0006465,GO:0010027	chloroplast|chloroplast envelope|chloroplast thylakoid membrane|plasma membrane|plastid envelope|plastid thylakoid membrane|peptidase activity|serine-type endopeptidase activity|protein maturation|signal peptide processing|thylakoid membrane organization	ko03060	Protein export
novel14_mature	XM_024664250.1	399	416	4	LOC9631219	9631219	protein_coding	GO:0009507,GO:0009941,GO:0009535,GO:0005886,GO:0009526,GO:0055035,GO:0008233,GO:0004252,GO:0051604,GO:0006465,GO:0010027	chloroplast|chloroplast envelope|chloroplast thylakoid membrane|plasma membrane|plastid envelope|plastid thylakoid membrane|peptidase activity|serine-type endopeptidase activity|protein maturation|signal peptide processing|thylakoid membrane organization	ko03060	Protein export
novel14_mature	XM_024673151.1	45	61	4	LOC9631459	9631459	protein_coding	GO:0080008,GO:0005730,GO:0003729,GO:0007049,GO:0051301,GO:0009553,GO:0009561,GO:0045943,GO:0006364	Cul4-RING E3 ubiquitin ligase complex|nucleolus|mRNA binding|cell cycle|cell division|embryo sac development|megagametogenesis|positive regulation of transcription by RNA polymerase I|rRNA processing	ko03008	Ribosome biogenesis in eukaryotes
novel14_mature	XM_002990538.2	1931	1947	4	LOC9631566	9631566	protein_coding	GO:0030126,GO:0005783,GO:0005793,GO:0000139,GO:0005198,GO:0006888,GO:0006891,GO:0006886,GO:0009306	COPI vesicle coat|endoplasmic reticulum|endoplasmic reticulum-Golgi intermediate compartment|Golgi membrane|structural molecule activity|endoplasmic reticulum to Golgi vesicle-mediated transport|intra-Golgi vesicle-mediated transport|intracellular protein transport|protein secretion
novel14_mature	XM_024675754.1	762	779	4	LOC9633517	9633517	protein_coding	GO:0005737,GO:0016020,GO:0016747,GO:0047205,GO:0047172,GO:0010252,GO:0071555,GO:0009809,GO:0009963	cytoplasm|membrane|acyltransferase activity, transferring groups other than amino-acyl groups|quinate O-hydroxycinnamoyltransferase activity|shikimate O-hydroxycinnamoyltransferase activity|auxin homeostasis|cell wall organization|lignin biosynthetic process|positive regulation of flavonoid biosynthetic process	ko00940,ko00945,ko00941	Phenylpropanoid biosynthesis|Stilbenoid, diarylheptanoid and gingerol biosynthesis|Flavonoid biosynthesis
novel14_mature	XM_024671224.1	1018	1035	2	LOC9633733	9633733	protein_coding
novel14_mature	XM_024671225.1	963	980	2	LOC9633733	9633733	protein_coding
novel14_mature	XM_024686898.1	3526	3544	4	LOC9634833	9634833	protein_coding	GO:0005886	plasma membrane
novel14_mature	XM_002982199.2	1341	1358	3.5	LOC9635945	9635945	protein_coding	GO:0009543,GO:0004097,GO:0046872,GO:1901708,GO:1901709,GO:0046148	chloroplast thylakoid lumen|catechol oxidase activity|metal ion binding|(+)-3'-hydroxylarreatricin biosynthetic process|(+)-larreatricin metabolic process|pigment biosynthetic process	ko00350,ko00950	Tyrosine metabolism|Isoquinoline alkaloid biosynthesis
novel14_mature	XM_024672190.1	143	159	3.5	LOC9636102	9636102	protein_coding
novel14_mature	XM_024676273.1	1700	1717	4	LOC9640303	9640303	protein_coding	GO:0005739	mitochondrion
novel14_mature	XM_024676939.1	78	94	3.5	LOC9640612	9640612	protein_coding	GO:0005634,GO:0003677	nucleus|DNA binding
novel14_mature	XM_024676043.1	788	805	3	LOC9642519	9642519	protein_coding	GO:0003677,GO:0046872,GO:0060255,GO:0051171,GO:0080090	DNA binding|metal ion binding|regulation of macromolecule metabolic process|regulation of nitrogen compound metabolic process|regulation of primary metabolic process
novel14_mature	XM_024676044.1	605	622	3	LOC9642519	9642519	protein_coding	GO:0003677,GO:0046872,GO:0060255,GO:0051171,GO:0080090	DNA binding|metal ion binding|regulation of macromolecule metabolic process|regulation of nitrogen compound metabolic process|regulation of primary metabolic process
novel14_mature	XM_024676045.1	788	805	3	LOC9642519	9642519	protein_coding	GO:0003677,GO:0046872,GO:0060255,GO:0051171,GO:0080090	DNA binding|metal ion binding|regulation of macromolecule metabolic process|regulation of nitrogen compound metabolic process|regulation of primary metabolic process
novel14_mature	XM_002973657.2	50	67	1	LOC9642614	9642614	protein_coding
novel14_mature	XM_002983580.2	1950	1966	4	LOC9643980	9643980	protein_coding	GO:0030126,GO:0005783,GO:0005793,GO:0000139,GO:0005198,GO:0006888,GO:0006891,GO:0006886,GO:0009306	COPI vesicle coat|endoplasmic reticulum|endoplasmic reticulum-Golgi intermediate compartment|Golgi membrane|structural molecule activity|endoplasmic reticulum to Golgi vesicle-mediated transport|intra-Golgi vesicle-mediated transport|intracellular protein transport|protein secretion
novel14_mature	XM_002975708.2	50	67	1	LOC9645300	9645300	protein_coding
novel14_mature	XM_024674530.1	765	782	4	LOC9646676	9646676	protein_coding	GO:0005737,GO:0016020,GO:0016747,GO:0047205,GO:0047172,GO:0010252,GO:0071555,GO:0009809,GO:0009963	cytoplasm|membrane|acyltransferase activity, transferring groups other than amino-acyl groups|quinate O-hydroxycinnamoyltransferase activity|shikimate O-hydroxycinnamoyltransferase activity|auxin homeostasis|cell wall organization|lignin biosynthetic process|positive regulation of flavonoid biosynthetic process	ko00940,ko00945,ko00941	Phenylpropanoid biosynthesis|Stilbenoid, diarylheptanoid and gingerol biosynthesis|Flavonoid biosynthesis
novel14_mature	XM_002981531.2	2428	2445	3	LOC9647780	9647780	protein_coding	GO:0005829,GO:0005635,GO:0009506,GO:0005049,GO:0031267,GO:0006611,GO:0006606	cytosol|nuclear envelope|plasmodesma|nuclear export signal receptor activity|small GTPase binding|protein export from nucleus|protein import into nucleus	ko03013	Nucleocytoplasmic transport
novel14_mature	XM_002976185.2	1756	1772	4	LOC9648801	9648801	protein_coding	GO:0046872,GO:0004842,GO:0016567	metal ion binding|ubiquitin-protein transferase activity|protein ubiquitination
novel14_mature	XM_024690083.1	476	492	4	LOC9649106	9649106	protein_coding	GO:0005737,GO:0005634,GO:0018025,GO:0009738,GO:0009734,GO:0009630,GO:0032259,GO:0009787,GO:0010928,GO:1901000,GO:2000070,GO:2000280,GO:0009737,GO:0009733,GO:0009409,GO:0009408,GO:0002239,GO:0006970,GO:1902074,GO:0009651,GO:0080147	cytoplasm|nucleus|calmodulin-lysine N-methyltransferase activity|abscisic acid-activated signaling pathway|auxin-activated signaling pathway|gravitropism|methylation|regulation of abscisic acid-activated signaling pathway|regulation of auxin mediated signaling pathway|regulation of response to salt stress|regulation of response to water deprivation|regulation of root development|response to absci…
novel14_mature	XM_024676692.1	380	396	3.5	LOC9650368	9650368	protein_coding	GO:0005737,GO:0004719	cytoplasm|protein-L-isoaspartate (D-aspartate) O-methyltransferase activity
novel14_mature	XM_024676693.1	379	395	3.5	LOC9650368	9650368	protein_coding	GO:0005737,GO:0004719	cytoplasm|protein-L-isoaspartate (D-aspartate) O-methyltransferase activity
novel14_mature	XM_024661723.1	387	404	4	LOC9651939	9651939	protein_coding	GO:0009507,GO:0009941,GO:0009535,GO:0005886,GO:0009526,GO:0055035,GO:0008233,GO:0004252,GO:0051604,GO:0006465,GO:0010027	chloroplast|chloroplast envelope|chloroplast thylakoid membrane|plasma membrane|plastid envelope|plastid thylakoid membrane|peptidase activity|serine-type endopeptidase activity|protein maturation|signal peptide processing|thylakoid membrane organization	ko03060	Protein export
novel14_mature	XM_024661722.1	403	420	4	LOC9651939	9651939	protein_coding	GO:0009507,GO:0009941,GO:0009535,GO:0005886,GO:0009526,GO:0055035,GO:0008233,GO:0004252,GO:0051604,GO:0006465,GO:0010027	chloroplast|chloroplast envelope|chloroplast thylakoid membrane|plasma membrane|plastid envelope|plastid thylakoid membrane|peptidase activity|serine-type endopeptidase activity|protein maturation|signal peptide processing|thylakoid membrane organization	ko03060	Protein export
novel14_mature	XM_024671171.1	3733	3750	3.5	LOC9652680	9652680	protein_coding	GO:0005829,GO:0005634,GO:0003989,GO:0005524,GO:0004075,GO:0046872,GO:0009793,GO:0006633,GO:0030497,GO:2001295,GO:0009933,GO:0010072,GO:0009735,GO:0048364,GO:0048367	cytosol|nucleus|acetyl-CoA carboxylase activity|ATP binding|biotin carboxylase activity|metal ion binding|embryo development ending in seed dormancy|fatty acid biosynthetic process|fatty acid elongation|malonyl-CoA biosynthetic process|meristem structural organization|primary shoot apical meristem specification|response to cytokinin|root development|shoot system development	ko00620,ko00640,ko00061	Pyruvate metabolism|Propanoate metabolism|Fatty acid biosynthesis
novel14_mature	XM_024668820.1	1561	1577	3	LOC9654370	9654370	protein_coding			ko03008	Ribosome biogenesis in eukaryotes
novel14_mature	XM_002983130.2	2105	2121	3	LOC9654437	9654437	protein_coding	GO:0005829,GO:0005524,GO:0004371,GO:0019563,GO:0016310	cytosol|ATP binding|glycerone kinase activity|glycerol catabolic process|phosphorylation
novel14_mature	XM_002963781.2	1701	1718	4	LOC9655417	9655417	protein_coding	GO:0005739	mitochondrion
novel14_mature	XM_024682297.1	356	372	3.5	LOC9655719	9655719	protein_coding	GO:0005737,GO:0004719	cytoplasm|protein-L-isoaspartate (D-aspartate) O-methyltransferase activity
novel14_mature	XM_002977274.2	356	372	3.5	LOC9655719	9655719	protein_coding	GO:0005737,GO:0004719	cytoplasm|protein-L-isoaspartate (D-aspartate) O-methyltransferase activity
novel14_mature	XM_024682871.1	1429	1445	4	LOC9656447	9656447	protein_coding
novel14_mature	XM_002987093.2	1773	1789	4	LOC9657109	9657109	protein_coding	GO:0046872,GO:0004842,GO:0016567	metal ion binding|ubiquitin-protein transferase activity|protein ubiquitination
novel14_mature	XM_024664537.1	985	1002	3	LOC9658515	9658515	protein_coding	GO:0005886,GO:0005524,GO:0106310,GO:0004674,GO:0006468,GO:0051302,GO:0048364	plasma membrane|ATP binding|protein serine kinase activity|protein serine/threonine kinase activity|protein phosphorylation|regulation of cell division|root development
novel14_mature	XM_002965189.2	1591	1609	3	LOC9659050	9659050	protein_coding	GO:0005886,GO:0005524,GO:0106310,GO:0004674,GO:0051301,GO:0010087,GO:0010067,GO:0006468,GO:0010223,GO:0010089	plasma membrane|ATP binding|protein serine kinase activity|protein serine/threonine kinase activity|cell division|phloem or xylem histogenesis|procambium histogenesis|protein phosphorylation|secondary shoot formation|xylem development
novel14_mature	XM_024669419.1	2438	2454	4	LOC9659672	9659672	protein_coding	GO:0009507,GO:0005871,GO:0005874,GO:0005524,GO:0016887,GO:0046872,GO:0008017,GO:0003777,GO:0007018	chloroplast|kinesin complex|microtubule|ATP binding|ATP hydrolysis activity|metal ion binding|microtubule binding|microtubule motor activity|microtubule-based movement	ko04814	Motor proteins
novel14_mature	XM_024662523.1	748	766	4	LOC9661131	9661131	protein_coding	GO:0005615,GO:0004185,GO:0009742,GO:0006508	extracellular space|serine-type carboxypeptidase activity|brassinosteroid mediated signaling pathway|proteolysis
novel14_mature	XM_024662526.1	95	113	4	LOC9661131	9661131	protein_coding	GO:0005615,GO:0004185,GO:0009742,GO:0006508	extracellular space|serine-type carboxypeptidase activity|brassinosteroid mediated signaling pathway|proteolysis
novel14_mature	XM_024662535.1	95	113	4	LOC9661131	9661131	protein_coding	GO:0005615,GO:0004185,GO:0009742,GO:0006508	extracellular space|serine-type carboxypeptidase activity|brassinosteroid mediated signaling pathway|proteolysis
novel14_mature	XM_024663255.1	734	752	4	LOC9661759	9661759	protein_coding	GO:0005615,GO:0004185,GO:0009742,GO:0006508	extracellular space|serine-type carboxypeptidase activity|brassinosteroid mediated signaling pathway|proteolysis
novel14_mature	XM_002982702.2	589	607	4	LOC9662093	9662093	protein_coding
novel14_mature	XM_024675691.1	123	139	3.5	LOC9663159	9663159	protein_coding
novel14_mature	XM_002987667.2	2110	2126	3	LOC9663195	9663195	protein_coding	GO:0005829,GO:0005524,GO:0004371,GO:0019563,GO:0016310	cytosol|ATP binding|glycerone kinase activity|glycerol catabolic process|phosphorylation
novel14_mature	XR_002993472.1	768	785	3
novel14_mature	XR_002992522.1	788	805	3
novel14_mature	XR_002992521.1	788	805	3
novel14_mature	XR_002993476.1	768	785	3
novel14_mature	XR_002991077.1	391	408	3.5
novel14_mature	XR_002993281.1	1695	1711	4
