# Supplementary material for: Rhizospheric soil alter extracellular vesicles in the roots of Huperzia serrata and their carried miRNA
Source: Front Genet. 2026 May 13;17:1696647. doi: 10.3389/fgene.2026.1696647 (PMC13211858; doi:10.3389/fgene.2026.1696647)
Supplement: Supplementary file 7 [file Table4.xlsx]

## Sheet: S4 
Table S4 17 common and speci miRNAs in the Treated and Blank group
miRNA_id	Blank1	Blank2	Blank3	Treated1	Treated2	Treated3	Blank	Treated	Sequence	Length
hse-miR156	3.00423	0.814284	0.484196	0.083614	0.629604	0.743146	1.43424	0.485455	TTTGACAGAAGATAGAGAGCAC	22
hse-miR156b	0.041154	1.22143	0.403496	0.459876	0.293815	1.89915	0.555359	0.88428	TTGACAGAAGATAGAGAGCAC	21
hse-miR159a-3p	0.246923	0.040714	0.04035	0.418069	1.88881	0.454145	0.109329	0.920342	CTTGGATTGAAGGGAGCTCT	20
hse-miR159c-3p	0.041154	1.18071	0.04035	0.752525	0.755525	1.23858	0.420739	0.915542	CTTGGACTGAAGGGAGCTCCC	21
hse-miR166-3p	0.534999	1.01785	0.403496	13.4618	6.50591	3.30287	0.652117	7.75687	ATTTCGGACCAGGCTTCATTCCCC	24
hse-miR166a	0.781922	0.040714	0.524545	0.836139	0.251842	1.36243	0.44906	0.816805	TCGGACCAGGCTTCATTCCTC	21
hse-miR166a-3p	1.39923	1.34357	0.322797	0.54349	1.17526	9.61961	1.02187	3.77945	TCGGACCAGGCTTCATTCCCCC	22
hse-miR166c-3p	0.082308	0.203571	0.201748	2.29938	11.5427	1.19729	0.162542	5.01314	TCGGACCAGGCTTCATTCCCCT	22
hse-miR166e	0.123461	0.122143	0.080699	3.13552	0.167894	0.041286	0.108768	1.1149	TCGGACCAGGCTTCATTCCCT	21
hse-miR166i	0.041154	0.081428	0.080699	0.167228	0.083947	0.247715	0.0677603	0.166297	TCGGACCAGGCTTCATTCTC	20
hse-miR3444a-5p	20.3711	21.09	16.3416	4.05527	2.93815	2.3533	19.2676	3.11557	TTGGGAGCTCGATGAGATCGA	21
hse-miR3630-3p	2.26346	2.565	1.49294	0.250842	0.251842	0.165144	2.10713	0.222609	TTTGGGAATCTCTCTGATGCAC	22
hse-miR5660	13.7454	34.5664	26.1062	9.69921	13.5575	12.5096	24.806	11.9221	CAGGTGGTTAGTGCAATGGAA	21
novel14	0.370384	0.325714	0.363147	3.38636	4.36525	3.71573	0.353082	3.82245	GGGGATGTAGCTCAGATC	18
novel36	0.781922	0.732856	0.403496	0.209035	0.209868	0.206429	0.639425	0.208444	CCCTTGGCTGTCTGAGCG	18
novel40	0.699614	1.14	0.806993	2.17396	1.80486	2.10558	0.882202	2.02814	TTGCTGGGAGGGAAGCGAATGG	22
novel65	4.40346	1.87285	1.93678	18.4787	15.4043	12.2206	2.7377	15.3679	GGGGATGTAGCTCAGACGG	19
