# Supplementary material for: Rhizospheric soil alter extracellular vesicles in the roots of Huperzia serrata and their carried miRNA
Source: Front Genet. 2026 May 13;17:1696647. doi: 10.3389/fgene.2026.1696647 (PMC13211858; doi:10.3389/fgene.2026.1696647)
Supplement: Supplementary file 8 [file Table5.xlsx]

## Sheet: S5 de-miRNA 
Table S5 Differetially expressed miRNAs between Treated vs Blank treatments
miRNA_id	Treated1	Treated2	Treated3	Blank1	Blank2	Blank3	FoldChange	log2FoldChange	p-value	q-value	Regulation	Sequence	Length
hse-miR3444a-5p	4.05527	2.93815	2.3533	20.3711	21.09	16.3416	0.0849583	-3.5571	0.0015089	0.0432551	Down	TTGGGAGCTCGATGAGATCGA	21
hse-miR156	0	0	0	0	1.14	0	0.0122129	-6.35545	0.0177097	0.138457	Down	CTGACAGAAGAGAGTGAGCAC	21
hse-miR850	1.04517	1.67894	0.990861	0	0.040714	0	47.9473	5.58338	0.00317119	0.0454538	Up	TAAGATCCGGACTACAACAAAG	22
hse-miR166c-3p	2.29938	11.5427	1.19729	0.082308	0.203571	0.201748	20.4591	4.35467	0.0026223	0.0454538	Up	TCGGACCAGGCTTCATTCCCCT	22
hse-miR166a	0	0	0.412859	0.123461	0.040714	4.64021	0.0312877	-4.99826	0.0114217	0.138457	Down	TCGGACCAGGCTTCATTCCCGT	22
hse-miR156h	0	0	0	0	1.18071	0	0.0117933	-6.40589	0.0164604	0.138457	Down	TGACAGAAGAGAGTGAGCTC	20
hse-miR159f	0.334456	0.545657	0.289001	0	0	0	29.5499	4.88508	0.0292413	0.166866	Up	CTTGGATTGAAGGGAGCTCTA	21
hse-miR6478	2.00673	1.76289	1.73401	0	0	0	128.359	7.00404	0.000209893	0.0180508	Up	CCGACCTTAGCTCAGTTGGTG	21
hse-miR482e-5p	0	0	0	0.781922	0.203571	0.080699	0.0110968	-6.49371	0.00269902	0.0454538	Down	TGTGGGTGGGGTGGAAAGATT	21
hse-miR8049-5p	0.418069	0.335789	0.495431	0	0	0	28.1731	4.81625	0.0308162	0.166866	Up	CAAGGCTCATGCAGACATGCA	21
hse-miR3630-3p	0.250842	0.251842	0.165144	2.26346	2.565	1.49294	0.05754	-4.11929	0.00091525	0.0393558	Down	TTTGGGAATCTCTCTGATGCAC	22
hse-miR4405b	0.376263	0.58763	0.660574	0	0	0	38.6662	5.273	0.0134362	0.138457	Up	TTCCGAATAACCGACTTAGAAATC	24
hse-miR166-3p	13.4618	6.50591	3.30287	0.534999	1.01785	0.403496	6.3831	2.67426	0.027668	0.166866	Up	ATTTCGGACCAGGCTTCATTCCCC	24
hse-miR159a-5p	0	0	0.041286	0.493845	0	0.201748	0.0310496	-5.00928	0.0329852	0.166866	Down	AGCTGCTGAGCTATGGATCCC	21
hse-miR156q	0	0.041974	0.041286	0	0.040714	0.968391	0.0384703	-4.70011	0.0311875	0.166866	Down	TGACAGAAGAGAGTGAGCACT	21
hse-miR4387c	0	0	0.082572	0.164615	0.203571	0.282447	0.0577826	-4.11322	0.0474337	0.203965	Down	AGCGTGATGACGTGACACTCCGTC	24
novel111	0.752525	0.923419	0.536716	0	0	0.04035	27.9953	4.80711	0.0146051	0.138457	Up	TGGATCGCTGTTGCGTACTCAG	22
novel112	0.167228	0.125921	0.247715	0.86423	2.11714	0	0.100956	-3.3082	0.0410165	0.185653	Down	GCTTGACTGCGAGACTGA	18
novel114	3.38636	4.36525	3.71573	0.370384	0.325714	0.363147	5.80161	2.53645	0.0366575	0.175142	Up	GGGGATGTAGCTCAGATC	18
novel11158	1.1706	1.34316	0.412859	0.082308	0	0.04035	13.0489	3.70585	0.0297189	0.166866	Up	AGGGATGTAGCGCAGCTCGGTAGCG	25
