# Supplementary material for: Rhizospheric soil alter extracellular vesicles in the roots of Huperzia serrata and their carried miRNA
Source: Front Genet. 2026 May 13;17:1696647. doi: 10.3389/fgene.2026.1696647 (PMC13211858; doi:10.3389/fgene.2026.1696647)
Supplement: Supplementary file 9 [file Table7.xlsx]

## Sheet: S7 go 
Table S7 All GO terms enriched for the predicted target genes
id	Term	Category	ListHits	ListTotal	PopHits	PopTotal	p-value	q-value	Enrichment_score	Gene
GO:0018025	calmodulin-lysine N-methyltransferase activity	molecular_function	6	127	19	22209	7.92404e-10	7.0524e-08	55.2234	LOC112346535;LOC112346537;LOC112351713;LOC112351714;LOC112351716;LOC9649106
GO:0009630	gravitropism	biological_process	9	126	89	22166	2.012e-09	3.15885e-07	17.7897	LOC112346535;LOC112346537;LOC112351713;LOC112351714;LOC112351716;LOC9632613;LOC9638919;LOC9648297;LOC9649106
GO:0004185	serine-type carboxypeptidase activity	molecular_function	6	127	33	22209	3.02971e-08	1.34822e-06	31.7953	LOC112349928;LOC9637406;LOC9637408;LOC9655288;LOC9661131;LOC9661759
GO:2000070	regulation of response to water deprivation	biological_process	6	126	37	22166	6.02178e-08	3.44447e-06	28.5277	LOC112346535;LOC112346537;LOC112351713;LOC112351714;LOC112351716;LOC9649106
GO:0000305	response to oxygen radical	biological_process	4	126	8	22166	6.84554e-08	3.44447e-06	87.9603	LOC9634409;LOC9638376;LOC9638505;LOC9656259
GO:0080147	root hair cell development	biological_process	6	126	42	22166	1.32761e-07	3.44447e-06	25.1315	LOC112346535;LOC112346537;LOC112351713;LOC112351714;LOC112351716;LOC9649106
GO:0002239	response to oomycetes	biological_process	6	126	43	22166	1.53575e-07	3.44447e-06	24.5471	LOC112346535;LOC112346537;LOC112351713;LOC112351714;LOC112351716;LOC9649106
GO:0010928	regulation of auxin mediated signaling pathway	biological_process	6	126	43	22166	1.53575e-07	3.44447e-06	24.5471	LOC112346535;LOC112346537;LOC112351713;LOC112351714;LOC112351716;LOC9649106
GO:1901000	regulation of response to salt stress	biological_process	6	126	43	22166	1.53575e-07	3.44447e-06	24.5471	LOC112346535;LOC112346537;LOC112351713;LOC112351714;LOC112351716;LOC9649106
GO:0006885	regulation of pH	biological_process	4	126	11	22166	3.18477e-07	6.25011e-06	63.9711	LOC9634409;LOC9638376;LOC9638505;LOC9656259
GO:0009787	regulation of abscisic acid-activated signaling pathway	biological_process	6	126	53	22166	5.52094e-07	9.63097e-06	19.9155	LOC112346535;LOC112346537;LOC112351713;LOC112351714;LOC112351716;LOC9649106
GO:0004089	carbonate dehydratase activity	molecular_function	5	127	32	22209	1.00513e-06	2.98188e-05	27.3241	LOC9634409;LOC9638376;LOC9638505;LOC9656259;LOC9656260
GO:0016656	monodehydroascorbate reductase (NADH) activity	molecular_function	4	127	16	22209	1.75975e-06	3.22353e-05	43.7185	LOC9634409;LOC9638376;LOC9638505;LOC9656259
GO:0004075	biotin carboxylase activity	molecular_function	3	127	5	22209	1.81097e-06	3.22353e-05	104.924	LOC9629767;LOC9630768;LOC9652680
GO:0009735	response to cytokinin	biological_process	5	126	40	22166	3.07432e-06	4.82667e-05	21.9901	LOC9629767;LOC9630768;LOC9632613;LOC9648297;LOC9652680
GO:1902074	response to salt	biological_process	6	126	72	22166	3.44048e-06	4.9105e-05	14.6601	LOC112346535;LOC112346537;LOC112351713;LOC112351714;LOC112351716;LOC9649106
GO:2001295	malonyl-CoA biosynthetic process	biological_process	3	126	9	22166	1.46932e-05	0.000192236	58.6402	LOC9629767;LOC9630768;LOC9652680
GO:0030126	COPI vesicle coat	cellular_component	4	135	19	22238	4.69071e-06	0.000229845	34.6791	LOC9631566;LOC9638113;LOC9643980;LOC9644112
GO:0009742	brassinosteroid mediated signaling pathway	biological_process	6	126	97	22166	1.93818e-05	0.000234072	10.8817	LOC112349928;LOC9637406;LOC9637408;LOC9655288;LOC9661131;LOC9661759
GO:0010072	primary shoot apical meristem specification	biological_process	3	126	14	22166	6.23589e-05	0.00065269	37.6973	LOC9629767;LOC9630768;LOC9652680
GO:0030497	fatty acid elongation	biological_process	3	126	14	22166	6.23589e-05	0.00065269	37.6973	LOC9629767;LOC9630768;LOC9652680
GO:0003989	acetyl-CoA carboxylase activity	molecular_function	3	127	13	22209	5.00859e-05	0.000742941	40.3555	LOC9629767;LOC9630768;LOC9652680
GO:0006891	intra-Golgi vesicle-mediated transport	biological_process	4	126	40	22166	7.76335e-05	0.000761778	17.5921	LOC9631566;LOC9638113;LOC9643980;LOC9644112
GO:2000280	regulation of root development	biological_process	6	126	129	22166	9.62309e-05	0.000888721	8.18236	LOC112346535;LOC112346537;LOC112351713;LOC112351714;LOC112351716;LOC9649106
GO:0006633	fatty acid biosynthetic process	biological_process	7	126	205	22166	0.000174177	0.00151921	6.00705	LOC9629767;LOC9630768;LOC9634987;LOC9641339;LOC9641986;LOC9649110;LOC9652680
GO:0005198	structural molecule activity	molecular_function	4	127	46	22209	0.000138174	0.00175679	15.2064	LOC9631566;LOC9638113;LOC9643980;LOC9644112
GO:0060919	auxin import into cell	biological_process	2	126	5	22166	0.000317	0.00261942	70.3683	LOC9632613;LOC9648297
GO:0006970	response to osmotic stress	biological_process	6	126	165	22166	0.000366366	0.00287597	6.39711	LOC112346535;LOC112346537;LOC112351713;LOC112351714;LOC112351716;LOC9649106
GO:0009733	response to auxin	biological_process	8	126	314	22166	0.000438769	0.00328032	4.48205	LOC112346535;LOC112346537;LOC112351713;LOC112351714;LOC112351716;LOC9632613;LOC9648297;LOC9649106
GO:0010358	leaf shaping	biological_process	2	126	6	22166	0.000473729	0.0033807	58.6402	LOC9644805;LOC9658710
GO:0006888	endoplasmic reticulum to Golgi vesicle-mediated transport	biological_process	4	126	67	22166	0.000578473	0.0039487	10.5027	LOC9631566;LOC9638113;LOC9643980;LOC9644112
GO:0043972	histone H3-K23 acetylation	biological_process	2	126	7	22166	0.000660751	0.00414951	50.263	LOC9637671;LOC9655316
GO:0055129	L-proline biosynthetic process	biological_process	2	126	7	22166	0.000660751	0.00414951	50.263	LOC9630237;LOC9651810
GO:0031408	oxylipin biosynthetic process	biological_process	4	126	72	22166	0.000759662	0.00446266	9.77337	LOC9634987;LOC9641339;LOC9641986;LOC9649110
GO:0009734	auxin-activated signaling pathway	biological_process	8	126	342	22166	0.000767463	0.00446266	4.1151	LOC112346535;LOC112346537;LOC112351713;LOC112351714;LOC112351716;LOC9632613;LOC9648297;LOC9649106
GO:0032259	methylation	biological_process	6	126	192	22166	0.000813886	0.00456357	5.49752	LOC112346535;LOC112346537;LOC112351713;LOC112351714;LOC112351716;LOC9649106
GO:0030048	actin filament-based movement	biological_process	2	126	8	22166	0.000877722	0.00459341	43.9802	LOC9637704;LOC9661872
GO:0030050	vesicle transport along actin filament	biological_process	2	126	8	22166	0.000877722	0.00459341	43.9802	LOC9637704;LOC9661872
GO:0010067	procambium histogenesis	biological_process	2	126	9	22166	0.0011243	0.00551611	39.0935	LOC9629149;LOC9659050
GO:0043971	histone H3-K18 acetylation	biological_process	2	126	9	22166	0.0011243	0.00551611	39.0935	LOC9637671;LOC9655316
GO:0004321	fatty-acyl-CoA synthase activity	molecular_function	2	127	7	22209	0.000668649	0.00658744	49.964	LOC9641339;LOC9649110
GO:0033819	lipoyl(octanoyl) transferase activity	molecular_function	2	127	7	22209	0.000668649	0.00658744	49.964	LOC9634616;LOC9654160
GO:0046872	metal ion binding	molecular_function	30	127	2917	22209	0.000878166	0.00658744	1.7985	LOC112348737;LOC9629145;LOC9629767;LOC9630448;LOC9630768;LOC9631287;LOC9632735;LOC9634987;LOC9635945;LOC9636620;LOC9637671;LOC9638162;LOC9638773;LOC9641986;LOC9642519;LOC9644805;LOC9645023;LOC9647112;LOC9648801;LOC9650585;LOC9652680;LOC9655316;LOC9655499;LOC9656608;LOC9657109;LOC9658710;LOC9659046;LOC9659205;LOC9659672;LOC9660230
GO:0000146	microfilament motor activity	molecular_function	2	127	8	22209	0.000888194	0.00658744	43.7185	LOC9637704;LOC9661872
GO:0047205	quinate O-hydroxycinnamoyltransferase activity	molecular_function	2	127	8	22209	0.000888194	0.00658744	43.7185	LOC9633517;LOC9646676
GO:0009933	meristem structural organization	biological_process	3	126	41	22166	0.00163281	0.00764785	12.8722	LOC9629767;LOC9630768;LOC9652680
GO:0006863	purine nucleobase transport	biological_process	2	126	11	22166	0.00170494	0.00764785	31.9856	LOC9649585;LOC9663049
GO:0044154	histone H3-K14 acetylation	biological_process	2	126	11	22166	0.00170494	0.00764785	31.9856	LOC9637671;LOC9655316
GO:0016405	CoA-ligase activity	molecular_function	3	127	37	22209	0.00123101	0.00842765	14.179	LOC112349291;LOC9641339;LOC9649110
GO:0019563	glycerol catabolic process	biological_process	2	126	12	22166	0.00203832	0.00888935	29.3201	LOC9654437;LOC9663195
GO:0140618	ferric-chelate reductase (NADH) activity	molecular_function	2	127	10	22209	0.00141679	0.00900675	34.9748	LOC112348737;LOC9656608
GO:0005345	purine nucleobase transmembrane transporter activity	molecular_function	2	127	11	22209	0.00172516	0.0102359	31.7953	LOC9649585;LOC9663049
GO:0048364	root development	biological_process	6	126	241	22166	0.00258412	0.0109491	4.37977	LOC112341073;LOC9629767;LOC9630768;LOC9638919;LOC9652680;LOC9658515
GO:0048367	shoot system development	biological_process	3	126	49	22166	0.00273036	0.0109491	10.7707	LOC9629767;LOC9630768;LOC9652680
GO:0009249	protein lipoylation	biological_process	2	126	14	22166	0.00278958	0.0109491	25.1315	LOC9634616;LOC9654160
GO:0042882	L-arabinose transmembrane transport	biological_process	2	126	14	22166	0.00278958	0.0109491	25.1315	LOC9643406;LOC9647795
GO:0016165	linoleate 13S-lipoxygenase activity	molecular_function	2	127	12	22209	0.00206245	0.0114724	29.1457	LOC9634987;LOC9641986
GO:0010540	basipetal auxin transport	biological_process	3	126	53	22166	0.00341487	0.0130765	9.95777	LOC9632613;LOC9638919;LOC9648297
GO:0048208	COPII vesicle coating	biological_process	2	126	16	22166	0.00365133	0.0133316	21.9901	LOC9629636;LOC9663038
GO:0070973	protein localization to endoplasmic reticulum exit site	biological_process	2	126	16	22166	0.00365133	0.0133316	21.9901	LOC9629636;LOC9663038
GO:0005615	extracellular space	cellular_component	6	135	167	22238	0.000554225	0.0135785	5.9183	LOC112349928;LOC9637406;LOC9637408;LOC9655288;LOC9661131;LOC9661759
GO:0009554	megasporogenesis	biological_process	2	126	17	22166	0.00412284	0.0143841	20.6965	LOC9632735;LOC9659205
GO:0009963	positive regulation of flavonoid biosynthetic process	biological_process	2	126	17	22166	0.00412284	0.0143841	20.6965	LOC9633517;LOC9646676
GO:0042900	arabinose transmembrane transporter activity	molecular_function	2	127	14	22209	0.00282248	0.0147765	24.982	LOC9643406;LOC9647795
GO:0009408	response to heat	biological_process	6	126	271	22166	0.00458701	0.0154361	3.89492	LOC112346535;LOC112346537;LOC112351713;LOC112351714;LOC112351716;LOC9649106
GO:0010223	secondary shoot formation	biological_process	2	126	18	22166	0.00462101	0.0154361	19.5467	LOC9629149;LOC9659050
GO:0016459	myosin complex	cellular_component	2	135	8	22238	0.00100006	0.0156883	41.1815	LOC9637704;LOC9661872
GO:0005655	nucleolar ribonuclease P complex	cellular_component	2	135	9	22238	0.00128068	0.0156883	36.6058	LOC9634616;LOC9654160
GO:0000172	ribonuclease MRP complex	cellular_component	2	135	11	22238	0.00194107	0.017092	29.9502	LOC9634616;LOC9654160
GO:0015629	actin cytoskeleton	cellular_component	2	135	12	22238	0.00232004	0.017092	27.4543	LOC9637704;LOC9661872
GO:0009534	chloroplast thylakoid	cellular_component	6	135	223	22238	0.00244172	0.017092	4.43209	LOC112340479;LOC9632554;LOC9632560;LOC9634987;LOC9636115;LOC9641986
GO:0009737	response to abscisic acid	biological_process	8	126	467	22166	0.00528027	0.0172709	3.01363	LOC112346535;LOC112346537;LOC112348465;LOC112351713;LOC112351714;LOC112351716;LOC9648325;LOC9649106
GO:0009767	photosynthetic electron transport chain	biological_process	2	126	20	22166	0.00569608	0.0178857	17.5921	LOC112348737;LOC9656608
GO:2000032	regulation of secondary shoot formation	biological_process	2	126	20	22166	0.00569608	0.0178857	17.5921	LOC9645023;LOC9650585
GO:0006896	Golgi to vacuole transport	biological_process	2	126	21	22166	0.00627238	0.0193091	16.7543	LOC9658793;LOC9663249
GO:0010385	double-stranded methylated DNA binding	molecular_function	2	127	17	22209	0.00417117	0.0206241	20.5734	LOC9637671;LOC9655316
GO:0051604	protein maturation	biological_process	2	126	22	22166	0.00687409	0.0207545	15.9928	LOC9631219;LOC9651939
GO:0009738	abscisic acid-activated signaling pathway	biological_process	6	126	297	22166	0.00709447	0.0210157	3.55395	LOC112346535;LOC112346537;LOC112351713;LOC112351714;LOC112351716;LOC9649106
GO:0034440	lipid oxidation	biological_process	2	126	24	22166	0.0081526	0.023272	14.6601	LOC9634987;LOC9641986
GO:1900426	positive regulation of defense response to bacterium	biological_process	2	126	24	22166	0.0081526	0.023272	14.6601	LOC9645023;LOC9650585
GO:0007015	actin filament organization	biological_process	2	126	25	22166	0.00882879	0.0243179	14.0737	LOC9637704;LOC9661872
GO:0009306	protein secretion	biological_process	2	126	25	22166	0.00882879	0.0243179	14.0737	LOC9631566;LOC9643980
GO:0006886	intracellular protein transport	biological_process	5	126	223	22166	0.00900584	0.0243779	3.94441	LOC9631566;LOC9638113;LOC9643980;LOC9644112;LOC9648833
GO:0022821	solute:potassium antiporter activity	molecular_function	2	127	19	22209	0.00520562	0.0243842	18.4078	LOC112340935;LOC9638919
GO:0005793	endoplasmic reticulum-Golgi intermediate compartment	cellular_component	2	135	16	22238	0.00415173	0.0254293	20.5907	LOC9631566;LOC9643980
GO:0055035	plastid thylakoid membrane	cellular_component	2	135	17	22238	0.00468665	0.0255162	19.3795	LOC9631219;LOC9651939
GO:0047172	shikimate O-hydroxycinnamoyltransferase activity	molecular_function	2	127	20	22209	0.00576248	0.025643	17.4874	LOC9633517;LOC9646676
GO:0009526	plastid envelope	cellular_component	2	135	19	22238	0.00584622	0.0262859	17.3396	LOC9631219;LOC9651939
GO:0005886	plasma membrane	cellular_component	30	135	3101	22238	0.00590091	0.0262859	1.59361	LOC112340935;LOC112341073;LOC112348737;LOC112348863;LOC112350320;LOC9629149;LOC9631219;LOC9632613;LOC9634833;LOC9637322;LOC9637458;LOC9638113;LOC9638919;LOC9643027;LOC9643406;LOC9644078;LOC9644084;LOC9644112;LOC9647795;LOC9648297;LOC9648833;LOC9649585;LOC9651939;LOC9652849;LOC9656608;LOC9658515;LOC9658793;LOC9659050;LOC9663049;LOC9663249
GO:0031982	vesicle	cellular_component	2	135	20	22238	0.0064701	0.0264196	16.4726	LOC9637704;LOC9661872
GO:0010315	auxin export across the plasma membrane	biological_process	2	126	27	22166	0.0102536	0.0271663	13.0312	LOC9632613;LOC9648297
GO:0045893	positive regulation of DNA-templated transcription	biological_process	5	126	231	22166	0.010382	0.0271663	3.80781	LOC9631183;LOC9644805;LOC9645023;LOC9650585;LOC9658710
GO:0030136	clathrin-coated vesicle	cellular_component	2	135	23	22238	0.00851371	0.0320901	14.324	LOC9658793;LOC9663249
GO:0004402	histone acetyltransferase activity	molecular_function	2	127	24	22209	0.00824688	0.0333624	14.5728	LOC9637671;LOC9655316
GO:0010328	auxin influx transmembrane transporter activity	molecular_function	2	127	24	22209	0.00824688	0.0333624	14.5728	LOC9632613;LOC9648297
GO:0006465	signal peptide processing	biological_process	2	126	31	22166	0.0133846	0.0338932	11.3497	LOC9631219;LOC9651939
GO:0008033	tRNA processing	biological_process	2	126	31	22166	0.0133846	0.0338932	11.3497	LOC9634616;LOC9654160
GO:0009409	response to cold	biological_process	6	126	349	22166	0.0148625	0.0370382	3.02442	LOC112346535;LOC112346537;LOC112351713;LOC112351714;LOC112351716;LOC9649106
GO:0002181	cytoplasmic translation	biological_process	2	126	36	22166	0.0178028	0.0430007	9.77337	LOC9636620;LOC9655499
GO:0044030	regulation of DNA methylation	biological_process	2	126	36	22166	0.0178028	0.0430007	9.77337	LOC9637671;LOC9655316
GO:0051302	regulation of cell division	biological_process	2	126	37	22166	0.018751	0.0446047	9.50922	LOC112341073;LOC9658515
GO:0045735	nutrient reservoir activity	molecular_function	2	127	29	22209	0.0119077	0.0460778	12.0603	LOC9632820;LOC9648325
GO:0009695	jasmonic acid biosynthetic process	biological_process	2	126	41	22166	0.0227498	0.0525253	8.58149	LOC9641339;LOC9649110
GO:0010089	xylem development	biological_process	2	126	41	22166	0.0227498	0.0525253	8.58149	LOC9629149;LOC9659050
GO:0012507	ER to Golgi transport vesicle membrane	cellular_component	2	135	31	22238	0.0151611	0.0530638	10.6275	LOC9629636;LOC9663038
GO:0000293	ferric-chelate reductase activity	molecular_function	2	127	33	22209	0.0152577	0.0565806	10.5984	LOC112348737;LOC9656608
GO:0016702	oxidoreductase activity, acting on single donors with incorporation of molecular oxygen, incorporation of two atoms of oxygen	molecular_function	2	127	34	22209	0.0161513	0.0574986	10.2867	LOC9634987;LOC9641986
GO:0080188	gene silencing by RNA-directed DNA methylation	biological_process	2	126	45	22166	0.027066	0.061585	7.81869	LOC9637671;LOC9655316
GO:0006104	succinyl-CoA metabolic process	biological_process	1	126	5	22166	0.0281031	0.0621435	35.1841	LOC9638773
GO:0032955	regulation of division septum assembly	biological_process	1	126	5	22166	0.0281031	0.0621435	35.1841	LOC9629086
GO:0006811	ion transport	biological_process	2	126	48	22166	0.0305017	0.0655996	7.33003	LOC112348737;LOC9656608
GO:0048653	anther development	biological_process	2	126	48	22166	0.0305017	0.0655996	7.33003	LOC9632735;LOC9659205
GO:0070971	endoplasmic reticulum exit site	cellular_component	2	135	36	22238	0.0201405	0.0657922	9.15144	LOC9629636;LOC9663038
GO:0045943	positive regulation of transcription by RNA polymerase I	biological_process	1	126	6	22166	0.033629	0.071348	29.3201	LOC9631459
GO:0048767	root hair elongation	biological_process	2	126	52	22166	0.035335	0.0739679	6.76618	LOC9632613;LOC9648297
GO:0009651	response to salt stress	biological_process	7	126	544	22166	0.0359547	0.0742748	2.26368	LOC112346535;LOC112346537;LOC112348465;LOC112351713;LOC112351714;LOC112351716;LOC9649106
GO:0010431	seed maturation	biological_process	2	126	53	22166	0.0365867	0.0745989	6.63851	LOC9632820;LOC9648325
GO:0010329	auxin efflux transmembrane transporter activity	molecular_function	2	127	40	22209	0.0219631	0.0751813	8.7437	LOC9632613;LOC9648297
GO:0006753	nucleoside phosphate metabolic process	biological_process	1	126	7	22166	0.0391237	0.0777522	25.1315	LOC9638773
GO:0055069	zinc ion homeostasis	biological_process	1	126	7	22166	0.0391237	0.0777522	25.1315	LOC112340935
GO:0009556	microsporogenesis	biological_process	2	126	57	22166	0.0417607	0.0812227	6.17265	LOC9632735;LOC9659205
GO:0016556	mRNA modification	biological_process	4	126	229	22166	0.0419047	0.0812227	3.07285	LOC112342081;LOC112343465;LOC112343632;LOC112349732
GO:0010027	thylakoid membrane organization	biological_process	2	126	58	22166	0.0430948	0.0825108	6.06623	LOC9631219;LOC9651939
GO:0006914	autophagy	biological_process	2	126	59	22166	0.0444447	0.0830692	5.96341	LOC9629636;LOC9663038
GO:0007030	Golgi organization	biological_process	2	126	59	22166	0.0444447	0.0830692	5.96341	LOC9629636;LOC9663038
GO:0048510	regulation of timing of transition from vegetative to reproductive phase	biological_process	2	126	62	22166	0.0485869	0.0882381	5.67486	LOC9644805;LOC9658710
GO:0010252	auxin homeostasis	biological_process	2	126	63	22166	0.0499977	0.0882381	5.58478	LOC9633517;LOC9646676
GO:0090359	negative regulation of abscisic acid biosynthetic process	biological_process	1	126	9	22166	0.0500203	0.0882381	19.5467	LOC9644078
GO:1901708	(+)-3'-hydroxylarreatricin biosynthetic process	biological_process	1	126	9	22166	0.0500203	0.0882381	19.5467	LOC9635945
GO:1901709	(+)-larreatricin metabolic process	biological_process	1	126	9	22166	0.0500203	0.0882381	19.5467	LOC9635945
GO:0006508	proteolysis	biological_process	6	126	474	22166	0.0537718	0.0938019	2.22684	LOC112349928;LOC9637406;LOC9637408;LOC9655288;LOC9661131;LOC9661759
GO:0043565	sequence-specific DNA binding	molecular_function	5	127	299	22209	0.0288305	0.095034	2.92431	LOC9631183;LOC9644805;LOC9645023;LOC9650585;LOC9658710
GO:0006611	protein export from nucleus	biological_process	1	126	10	22166	0.0554226	0.0956191	17.5921	LOC9647780
GO:0008559	ABC-type xenobiotic transporter activity	molecular_function	2	127	48	22209	0.0308381	0.098021	7.28642	LOC9632613;LOC9648297
GO:0005871	kinesin complex	cellular_component	2	135	49	22238	0.035728	0.109417	6.72351	LOC9639433;LOC9659672
GO:0008233	peptidase activity	molecular_function	2	127	52	22209	0.0357215	0.109628	6.72592	LOC9631219;LOC9651939
GO:0051301	cell division	biological_process	5	126	380	22166	0.0660343	0.110461	2.31475	LOC9629086;LOC9629149;LOC9631459;LOC9648833;LOC9659050
GO:0002183	cytoplasmic translational initiation	biological_process	1	126	12	22166	0.0661358	0.110461	14.6601	LOC9629305
GO:0046713	borate transport	biological_process	1	126	12	22166	0.0661358	0.110461	14.6601	LOC9643027
GO:0008893	guanosine-3',5'-bis(diphosphate) 3'-diphosphatase activity	molecular_function	1	127	7	22209	0.0393538	0.113594	24.982	LOC9638773
GO:0051015	actin filament binding	molecular_function	2	127	55	22209	0.0395664	0.113594	6.35906	LOC9637704;LOC9661872
GO:0098719	sodium ion import across plasma membrane	biological_process	1	126	13	22166	0.0714471	0.118076	13.5324	LOC9652849
GO:0090333	regulation of stomatal closure	biological_process	2	126	78	22166	0.0728121	0.119078	4.51079	LOC112340935;LOC9638919
GO:0055085	transmembrane transport	biological_process	4	126	280	22166	0.0758845	0.122823	2.51315	LOC9632613;LOC9637458;LOC9644084;LOC9648297
GO:0046148	pigment biosynthetic process	biological_process	1	126	14	22166	0.0767284	0.122922	12.5658	LOC9635945
GO:0006364	rRNA processing	biological_process	3	126	175	22166	0.0780826	0.123828	3.01578	LOC9631459;LOC9634616;LOC9654160
GO:1901002	positive regulation of response to salt stress	biological_process	1	126	15	22166	0.08198	0.128709	11.728	LOC9652849
GO:0009926	auxin polar transport	biological_process	2	126	85	22166	0.0844037	0.131202	4.13931	LOC9632613;LOC9648297
GO:0010087	phloem or xylem histogenesis	biological_process	2	126	86	22166	0.086103	0.131641	4.09118	LOC9629149;LOC9659050
GO:0010271	regulation of chlorophyll catabolic process	biological_process	1	126	16	22166	0.0872019	0.131641	10.995	LOC9644078
GO:0080029	cellular response to boron-containing substance levels	biological_process	1	126	16	22166	0.0872019	0.131641	10.995	LOC9643027
GO:0008017	microtubule binding	molecular_function	4	127	237	22209	0.0473625	0.131727	2.95146	LOC9639433;LOC9658793;LOC9659672;LOC9663249
GO:0012505	endomembrane system	cellular_component	3	135	132	22238	0.0465737	0.134242	3.74377	LOC9643406;LOC9647795;LOC9648833
GO:0009506	plasmodesma	cellular_component	9	135	787	22238	0.0507274	0.138091	1.88378	LOC9632613;LOC9637671;LOC9638113;LOC9644112;LOC9647780;LOC9648297;LOC9655316;LOC9658793;LOC9663249
GO:0010380	regulation of chlorophyll biosynthetic process	biological_process	1	126	17	22166	0.0923943	0.138152	10.3483	LOC9644078
GO:0010119	regulation of stomatal movement	biological_process	2	126	91	22166	0.0947516	0.14027	3.86639	LOC112344449;LOC112345631
GO:0010052	guard cell differentiation	biological_process	1	126	18	22166	0.0975575	0.14027	9.77337	LOC9658019
GO:0010115	regulation of abscisic acid biosynthetic process	biological_process	1	126	18	22166	0.0975575	0.14027	9.77337	LOC9644078
GO:0030705	cytoskeleton-dependent intracellular transport	biological_process	1	126	18	22166	0.0975575	0.14027	9.77337	LOC9639433
GO:0007018	microtubule-based movement	biological_process	2	126	93	22166	0.0982787	0.14027	3.78324	LOC9639433;LOC9659672
GO:0010374	stomatal complex development	biological_process	1	126	19	22166	0.102691	0.145248	9.25898	LOC9658019
GO:0005049	nuclear export signal receptor activity	molecular_function	1	127	10	22209	0.0557457	0.150345	17.4874	LOC9647780
GO:0015937	coenzyme A biosynthetic process	biological_process	1	126	21	22166	0.112873	0.158223	8.37717	LOC9638773
GO:0010037	response to carbon dioxide	biological_process	1	126	23	22166	0.122939	0.170809	7.64872	LOC9656260
GO:0015168	glycerol transmembrane transporter activity	molecular_function	1	127	12	22209	0.0665192	0.174124	14.5728	LOC9643027
GO:0015385	sodium:proton antiporter activity	molecular_function	1	127	13	22209	0.0718601	0.177654	13.4518	LOC9652849
GO:0016836	hydro-lyase activity	molecular_function	1	127	13	22209	0.0718601	0.177654	13.4518	LOC9656260
GO:0004097	catechol oxidase activity	molecular_function	1	127	14	22209	0.0771707	0.180742	12.491	LOC9635945
GO:0015204	urea transmembrane transporter activity	molecular_function	1	127	14	22209	0.0771707	0.180742	12.491	LOC9643027
GO:0016207	4-coumarate-CoA ligase activity	molecular_function	1	127	15	22209	0.0824511	0.185926	11.6583	LOC112349291
GO:0008168	methyltransferase activity	molecular_function	2	127	84	22209	0.0835622	0.185926	4.16367	LOC9643753;LOC9648115
GO:0051453	regulation of intracellular pH	biological_process	1	126	26	22166	0.137827	0.188164	6.76618	LOC9652849
GO:0071215	cellular response to abscisic acid stimulus	biological_process	1	126	26	22166	0.137827	0.188164	6.76618	LOC9648325
GO:0016747	acyltransferase activity, transferring groups other than amino-acyl groups	molecular_function	2	127	86	22209	0.0869815	0.188813	4.06684	LOC9633517;LOC9646676
GO:0004519	endonuclease activity	molecular_function	4	127	299	22209	0.0927768	0.190021	2.33945	LOC112342081;LOC112343465;LOC112343632;LOC112349732
GO:0001653	peptide receptor activity	molecular_function	1	127	17	22209	0.0929222	0.190021	10.2867	LOC112350320
GO:0008289	lipid binding	molecular_function	2	127	90	22209	0.0939432	0.190021	3.88609	LOC9658793;LOC9663249
GO:0004017	adenylate kinase activity	molecular_function	1	127	19	22209	0.103275	0.195563	9.2039	LOC9655257
GO:0015386	potassium:proton antiporter activity	molecular_function	1	127	19	22209	0.103275	0.195563	9.2039	LOC9652849
GO:0070696	transmembrane receptor protein serine/threonine kinase binding	molecular_function	1	127	19	22209	0.103275	0.195563	9.2039	LOC9644078
GO:0009860	pollen tube growth	biological_process	2	126	118	22166	0.145074	0.19635	2.98171	LOC9637704;LOC9661872
GO:0046715	active borate transmembrane transporter activity	molecular_function	1	127	20	22209	0.108407	0.201005	8.7437	LOC9643027
GO:0009809	lignin biosynthetic process	biological_process	2	126	122	22166	0.152942	0.205229	2.88394	LOC9633517;LOC9646676
GO:0010043	response to zinc ion	biological_process	1	126	31	22166	0.162085	0.213843	5.67486	LOC112340935
GO:0071805	potassium ion transmembrane transport	biological_process	1	126	31	22166	0.162085	0.213843	5.67486	LOC9652849
GO:0048278	vesicle docking	biological_process	1	126	32	22166	0.166855	0.218302	5.49752	LOC9648833
GO:0006397	mRNA processing	biological_process	8	126	949	22166	0.172852	0.224279	1.483	LOC112342081;LOC112343465;LOC112343632;LOC112344392;LOC112344497;LOC112349732;LOC9637208;LOC9655185
GO:0015267	channel activity	molecular_function	1	127	23	22209	0.123629	0.224552	7.60322	LOC9643027
GO:0010468	regulation of gene expression	biological_process	2	126	135	22166	0.179038	0.230401	2.60623	LOC9629145;LOC9659046
GO:0003777	microtubule motor activity	molecular_function	2	127	113	22209	0.136672	0.24186	3.09512	LOC9639433;LOC9659672
GO:0008574	plus-end-directed microtubule motor activity	molecular_function	1	127	26	22209	0.138594	0.24186	6.72592	LOC9639433
GO:0090406	pollen tube	cellular_component	2	135	85	22238	0.0943512	0.243327	3.8759	LOC9643406;LOC9647795
GO:0003676	nucleic acid binding	molecular_function	2	127	118	22209	0.146457	0.250667	2.96397	LOC9643753;LOC9648115
GO:0016310	phosphorylation	biological_process	3	126	271	22166	0.200308	0.255678	1.94746	LOC9654437;LOC9655257;LOC9663195
GO:0010020	chloroplast fission	biological_process	1	126	40	22166	0.204055	0.25836	4.39802	LOC9629086
GO:0005874	microtubule	cellular_component	4	135	296	22238	0.106323	0.260493	2.22603	LOC9639433;LOC9658793;LOC9659672;LOC9663249
GO:0006730	one-carbon metabolic process	biological_process	1	126	42	22166	0.213095	0.26256	4.18859	LOC9656260
GO:0009561	megagametogenesis	biological_process	1	126	42	22166	0.213095	0.26256	4.18859	LOC9631459
GO:0035970	peptidyl-threonine dephosphorylation	biological_process	1	126	42	22166	0.213095	0.26256	4.18859	LOC9638162
GO:0030154	cell differentiation	biological_process	2	126	152	22166	0.214062	0.26256	2.31475	LOC9632735;LOC9659205
GO:0009877	nodulation	biological_process	1	126	43	22166	0.217576	0.264802	4.09118	LOC9631183
GO:0015293	symporter activity	molecular_function	2	127	124	22209	0.158383	0.265964	2.82055	LOC9643406;LOC9647795
GO:0042393	histone binding	molecular_function	2	127	126	22209	0.162399	0.267657	2.77578	LOC9637671;LOC9655316
GO:0003677	DNA binding	molecular_function	9	127	1092	22209	0.173435	0.28065	1.44127	LOC9630448;LOC9632735;LOC9636620;LOC9640612;LOC9642519;LOC9647112;LOC9655499;LOC9659205;LOC9660230
GO:0051117	ATPase binding	molecular_function	1	127	34	22209	0.177272	0.281735	5.14335	LOC9629086
GO:0006887	exocytosis	biological_process	1	126	48	22166	0.239607	0.289372	3.66501	LOC9648833
GO:0015995	chlorophyll biosynthetic process	biological_process	1	126	50	22166	0.248246	0.297516	3.51841	LOC9631287
GO:0031347	regulation of defense response	biological_process	1	126	51	22166	0.252529	0.300357	3.44942	LOC112350320
GO:0006906	vesicle fusion	biological_process	1	126	52	22166	0.256788	0.303125	3.38309	LOC9648833
GO:0000326	protein storage vacuole	cellular_component	1	135	24	22238	0.136029	0.317402	6.86358	LOC9648325
GO:0000139	Golgi membrane	cellular_component	6	135	583	22238	0.144376	0.321564	1.69529	LOC9631566;LOC9638113;LOC9643980;LOC9644112;LOC9658793;LOC9663249
GO:0031267	small GTPase binding	molecular_function	1	127	41	22209	0.209698	0.327423	4.26522	LOC9647780
GO:0048544	recognition of pollen	biological_process	1	126	59	22166	0.285932	0.334407	2.98171	LOC112348863
GO:0007049	cell cycle	biological_process	2	126	187	22166	0.287548	0.334407	1.8815	LOC9631459;LOC9648833
GO:0005516	calmodulin binding	molecular_function	4	127	423	22209	0.223682	0.343236	1.65365	LOC112348863;LOC9637322;LOC9637704;LOC9661872
GO:0006606	protein import into nucleus	biological_process	1	126	62	22166	0.298073	0.344099	2.83743	LOC9647780
GO:0042626	ATPase-coupled transmembrane transporter activity	molecular_function	2	127	161	22209	0.234886	0.35432	2.17235	LOC9632613;LOC9648297
GO:0004842	ubiquitin-protein transferase activity	molecular_function	3	127	297	22209	0.241562	0.358317	1.7664	LOC9644078;LOC9648801;LOC9657109
GO:0016567	protein ubiquitination	biological_process	4	126	505	22166	0.323363	0.37057	1.39343	LOC9646431;LOC9648801;LOC9653439;LOC9657109
GO:0004497	monooxygenase activity	molecular_function	3	127	306	22209	0.255313	0.372507	1.71445	LOC9639578;LOC9646414;LOC9653412
GO:0000976	transcription cis-regulatory region binding	molecular_function	4	127	467	22209	0.278407	0.387854	1.49785	LOC112344449;LOC112345631;LOC9629145;LOC9659046
GO:0005484	SNAP receptor activity	molecular_function	1	127	57	22209	0.279131	0.387854	3.06797	LOC9648833
GO:0031625	ubiquitin protein ligase binding	molecular_function	2	127	182	22209	0.279321	0.387854	1.92169	LOC112348863;LOC9637322
GO:0000149	SNARE binding	molecular_function	1	127	58	22209	0.283264	0.387854	3.01507	LOC9648833
GO:0005576	extracellular region	cellular_component	9	135	1048	22238	0.187107	0.39862	1.41463	LOC9634409;LOC9634616;LOC9638376;LOC9638505;LOC9654160;LOC9656259;LOC9658019;LOC9658793;LOC9663249
GO:0005524	ATP binding	molecular_function	23	127	3569	22209	0.299235	0.403513	1.12695	LOC112341073;LOC112348863;LOC112349291;LOC112350320;LOC9629149;LOC9629305;LOC9629767;LOC9630768;LOC9632613;LOC9637322;LOC9637704;LOC9639433;LOC9641339;LOC9648297;LOC9649110;LOC9652680;LOC9654437;LOC9655257;LOC9658515;LOC9659050;LOC9659672;LOC9661872;LOC9663195
GO:0004252	serine-type endopeptidase activity	molecular_function	2	127	199	22209	0.315204	0.418704	1.75753	LOC9631219;LOC9651939
GO:0004722	protein serine/threonine phosphatase activity	molecular_function	1	127	72	22209	0.338715	0.443318	2.42881	LOC9638162
GO:0048316	seed development	biological_process	1	126	87	22166	0.391598	0.445514	2.02208	LOC9632820
GO:0016554	cytidine to uridine editing	biological_process	2	126	240	22166	0.396807	0.448192	1.46601	LOC112344392;LOC112344497
GO:0009624	response to nematode	biological_process	1	126	91	22166	0.405369	0.454592	1.93319	LOC112340935
GO:0004674	protein serine/threonine kinase activity	molecular_function	7	127	1015	22209	0.361392	0.466143	1.20603	LOC112341073;LOC112348863;LOC112350320;LOC9629149;LOC9637322;LOC9658515;LOC9659050
GO:0009846	pollen germination	biological_process	1	126	105	22166	0.451175	0.502372	1.67543	LOC112349471
GO:0031425	chloroplast RNA processing	biological_process	2	126	271	22166	0.457224	0.505522	1.29831	LOC9637208;LOC9655185
GO:0006468	protein phosphorylation	biological_process	6	126	961	22166	0.466642	0.512327	1.09836	LOC112341073;LOC112348863;LOC112350320;LOC9629149;LOC9658515;LOC9659050
GO:0009524	phragmoplast	cellular_component	2	135	159	22238	0.25136	0.513194	2.07202	LOC9658793;LOC9663249
GO:0003743	translation initiation factor activity	molecular_function	1	127	93	22209	0.414008	0.525924	1.88037	LOC9629305
GO:0008270	zinc ion binding	molecular_function	17	127	2780	22209	0.422911	0.525924	1.06937	LOC112342081;LOC112343465;LOC112343632;LOC112345305;LOC112345748;LOC112345759;LOC112349732;LOC112350332;LOC112350660;LOC9634409;LOC9637208;LOC9638376;LOC9638505;LOC9655185;LOC9655496;LOC9656259;LOC9656260
GO:0042802	identical protein binding	molecular_function	2	127	254	22209	0.42746	0.525924	1.37696	LOC112350320;LOC9629086
GO:0016705	oxidoreductase activity, acting on paired donors, with incorporation or reduction of molecular oxygen	molecular_function	2	127	256	22209	0.431376	0.525924	1.3662	LOC9646414;LOC9653412
GO:0003924	GTPase activity	molecular_function	2	127	264	22209	0.446898	0.537485	1.3248	LOC9658793;LOC9663249
GO:0005737	cytoplasm	cellular_component	23	135	3329	22238	0.283175	0.555022	1.13809	LOC112346535;LOC112346537;LOC112349471;LOC112351713;LOC112351714;LOC112351716;LOC9629305;LOC9630237;LOC9632735;LOC9633517;LOC9637704;LOC9639433;LOC9644078;LOC9646676;LOC9649106;LOC9650368;LOC9651810;LOC9655257;LOC9655719;LOC9658793;LOC9659205;LOC9661872;LOC9663249
GO:0009826	unidimensional cell growth	biological_process	1	126	130	22166	0.524434	0.571778	1.35324	LOC112350320
GO:0030246	carbohydrate binding	molecular_function	2	127	285	22209	0.486492	0.577303	1.22719	LOC112348863;LOC9637322
GO:0042742	defense response to bacterium	biological_process	2	126	316	22166	0.538424	0.578949	1.11342	LOC9629145;LOC9659046
GO:0015031	protein transport	biological_process	3	126	497	22166	0.53928	0.578949	1.0619	LOC112350202;LOC9629636;LOC9663038
GO:0009553	embryo sac development	biological_process	1	126	138	22166	0.545761	0.578949	1.27479	LOC9631459
GO:0015979	photosynthesis	biological_process	1	126	138	22166	0.545761	0.578949	1.27479	LOC9631287
GO:0009793	embryo development ending in seed dormancy	biological_process	3	126	507	22166	0.552808	0.582489	1.04095	LOC9629767;LOC9630768;LOC9652680
GO:0006355	regulation of DNA-templated transcription	biological_process	4	126	692	22166	0.556912	0.582901	1.01688	LOC9629145;LOC9644805;LOC9658710;LOC9659046
GO:0005777	peroxisome	cellular_component	3	135	329	22238	0.322555	0.592606	1.50206	LOC112349291;LOC9641339;LOC9649110
GO:0031201	SNARE complex	cellular_component	1	135	65	22238	0.327242	0.592606	2.53425	LOC9648833
GO:0009705	plant-type vacuole membrane	cellular_component	2	135	198	22238	0.338632	0.592606	1.6639	LOC112340935;LOC9638919
GO:0106310	protein serine kinase activity	molecular_function	7	127	1216	22209	0.547786	0.641486	1.00668	LOC112341073;LOC112348863;LOC112350320;LOC9629149;LOC9637322;LOC9658515;LOC9659050
GO:0071555	cell wall organization	biological_process	2	126	369	22166	0.622923	0.644683	0.953499	LOC9633517;LOC9646676
GO:0010150	leaf senescence	biological_process	1	126	171	22166	0.624152	0.644683	1.02878	LOC9644078
GO:0016887	ATP hydrolysis activity	molecular_function	5	127	872	22209	0.561096	0.648539	1.00272	LOC9629305;LOC9632613;LOC9639433;LOC9648297;LOC9659672
GO:0003700	DNA-binding transcription factor activity	molecular_function	5	127	910	22209	0.599311	0.683829	0.960846	LOC9629145;LOC9631183;LOC9644805;LOC9658710;LOC9659046
GO:0017018	myosin phosphatase activity	molecular_function	1	127	169	22209	0.622007	0.700742	1.03476	LOC9638162
GO:0005525	GTP binding	molecular_function	2	127	377	22209	0.637826	0.709581	0.927714	LOC9658793;LOC9663249
GO:0003724	RNA helicase activity	molecular_function	1	127	189	22209	0.663281	0.72619	0.925259	LOC9629305
GO:0005507	copper ion binding	molecular_function	1	127	192	22209	0.669074	0.72619	0.910802	LOC9655257
GO:0030145	manganese ion binding	molecular_function	1	127	218	22209	0.71531	0.762571	0.802174	LOC112341271
GO:0003729	mRNA binding	molecular_function	7	127	1441	22209	0.724439	0.762571	0.849492	LOC112342081;LOC112343465;LOC112343632;LOC112349732;LOC9631459;LOC9637208;LOC9655185
GO:0005506	iron ion binding	molecular_function	3	127	656	22209	0.728298	0.762571	0.799729	LOC9639578;LOC9646414;LOC9653412
GO:0009543	chloroplast thylakoid lumen	cellular_component	1	135	106	22238	0.476379	0.804917	1.55402	LOC9635945
GO:0005635	nuclear envelope	cellular_component	1	135	116	22238	0.507462	0.80869	1.42005	LOC9647780
GO:0005634	nucleus	cellular_component	30	135	4922	22238	0.523871	0.80869	1.00402	LOC112344449;LOC112345631;LOC112346535;LOC112346537;LOC112349471;LOC112351713;LOC112351714;LOC112351716;LOC9629145;LOC9629767;LOC9630768;LOC9631183;LOC9632735;LOC9637671;LOC9638162;LOC9640612;LOC9643753;LOC9644078;LOC9644805;LOC9645023;LOC9647112;LOC9648115;LOC9649106;LOC9650585;LOC9652680;LOC9655316;LOC9658710;LOC9659046;LOC9659205;LOC9660230
GO:0080008	Cul4-RING E3 ubiquitin ligase complex	cellular_component	1	135	123	22238	0.528124	0.80869	1.33924	LOC9631459
GO:0020037	heme binding	molecular_function	3	127	738	22209	0.798131	0.824387	0.71087	LOC9639578;LOC9646414;LOC9653412
GO:0016787	hydrolase activity	molecular_function	1	127	284	22209	0.805862	0.824387	0.615754	LOC9655152
GO:0031969	chloroplast membrane	cellular_component	2	135	309	22238	0.561868	0.834289	1.06619	LOC112348737;LOC9656608
GO:0005829	cytosol	cellular_component	15	135	2572	22238	0.605962	0.873298	0.960688	LOC9629767;LOC9630768;LOC9632613;LOC9636620;LOC9647780;LOC9648297;LOC9649585;LOC9652680;LOC9654437;LOC9655257;LOC9655499;LOC9658793;LOC9663049;LOC9663195;LOC9663249
GO:0080156	mitochondrial mRNA modification	biological_process	2	126	592	22166	0.853627	0.875944	0.594326	LOC112344392;LOC112344497
GO:0005774	vacuolar membrane	cellular_component	1	135	165	22238	0.635216	0.880985	0.998339	LOC9652849
GO:0016020	membrane	cellular_component	13	135	2297	22238	0.647254	0.880985	0.932276	LOC9632613;LOC9633517;LOC9637458;LOC9639578;LOC9644084;LOC9646414;LOC9646676;LOC9648297;LOC9648833;LOC9653412;LOC9656260;LOC9658793;LOC9663249
GO:0009451	RNA modification	biological_process	13	126	2960	22166	0.874587	0.887901	0.772624	LOC112342798;LOC112343578;LOC112345305;LOC112345748;LOC112345759;LOC112348465;LOC112350313;LOC112350332;LOC112350333;LOC112350660;LOC9637208;LOC9655185;LOC9655496
GO:0009414	response to water deprivation	biological_process	1	126	364	22166	0.87659	0.887901	0.483298	LOC9638919
GO:0046777	protein autophosphorylation	biological_process	1	126	395	22166	0.896899	0.901005	0.445369	LOC9637322
GO:0006979	response to oxidative stress	biological_process	1	126	402	22166	0.901005	0.901005	0.437614	LOC112348465
GO:0004672	protein kinase activity	molecular_function	1	127	386	22209	0.892805	0.902951	0.453041	LOC9637322
GO:0003723	RNA binding	molecular_function	16	127	4007	22209	0.961932	0.961932	0.698274	LOC112342798;LOC112343578;LOC112344392;LOC112344497;LOC112345305;LOC112345748;LOC112345759;LOC112348465;LOC112350313;LOC112350332;LOC112350333;LOC112350660;LOC9629305;LOC9637208;LOC9655185;LOC9655496
GO:0000325	plant-type vacuole	cellular_component	3	135	635	22238	0.744956	0.974234	0.778233	LOC9655257;LOC9658793;LOC9663249
GO:0043231	intracellular membrane-bounded organelle	cellular_component	10	135	2017	22238	0.791742	0.974234	0.816688	LOC112342798;LOC112343578;LOC112348465;LOC112350313;LOC112350332;LOC112350333;LOC112350660;LOC9637208;LOC9655185;LOC9655496
GO:0009535	chloroplast thylakoid membrane	cellular_component	2	135	504	22238	0.813849	0.974234	0.653674	LOC9631219;LOC9651939
GO:0005794	Golgi apparatus	cellular_component	4	135	929	22238	0.820426	0.974234	0.709261	LOC9629636;LOC9658793;LOC9663038;LOC9663249
GO:0005739	mitochondrion	cellular_component	14	135	2812	22238	0.822231	0.974234	0.820115	LOC112343578;LOC112344392;LOC112344497;LOC112345305;LOC112348465;LOC112350313;LOC112350333;LOC9629086;LOC9634616;LOC9638773;LOC9640303;LOC9654160;LOC9655257;LOC9655417
GO:0005743	mitochondrial inner membrane	cellular_component	1	135	294	22238	0.835057	0.974234	0.560292	LOC112350202
GO:0009941	chloroplast envelope	cellular_component	2	135	594	22238	0.879092	0.974587	0.554633	LOC9631219;LOC9651939
GO:0009536	plastid	cellular_component	3	135	846	22238	0.891718	0.974587	0.584134	LOC112348737;LOC9655257;LOC9656608
GO:0009570	chloroplast stroma	cellular_component	3	135	871	22238	0.902841	0.974587	0.567368	LOC9634987;LOC9641986;LOC9656260
GO:0005730	nucleolus	cellular_component	1	135	465	22238	0.942818	0.974587	0.354249	LOC9631459
GO:0009507	chloroplast	cellular_component	14	135	3382	22238	0.960243	0.974587	0.681893	LOC112342081;LOC112343465;LOC112343632;LOC112348737;LOC112349732;LOC9629086;LOC9631219;LOC9631287;LOC9637208;LOC9651939;LOC9655152;LOC9655185;LOC9656608;LOC9659672
GO:0005783	endoplasmic reticulum	cellular_component	2	135	847	22238	0.966809	0.974587	0.388963	LOC9631566;LOC9643980
GO:0048046	apoplast	cellular_component	1	135	595	22238	0.974587	0.974587	0.27685	LOC112341271
