# Supplementary material for: Rhizospheric soil alter extracellular vesicles in the roots of Huperzia serrata and their carried miRNA
Source: Front Genet. 2026 May 13;17:1696647. doi: 10.3389/fgene.2026.1696647 (PMC13211858; doi:10.3389/fgene.2026.1696647)
Supplement: Supplementary file 10 [file Table8.xlsx]

## Sheet: S8 kegg
Table S8 KEGG enrichment analysis for target genes
id	Pathways	Gene ratio	ListHits	ListTotal	Gene ratio	PopHits	PopTotal	p-value	q-value	Enrichment_score	Gene	hyperlink_only_excel
ko00910	Nitrogen metabolism	0.142857	5	35	0.142857	61	6667	1.42739e-05	0.000371121	15.6136	LOC9634409;LOC9638376;LOC9638505;LOC9656259;LOC9656260	ko00910
ko00785	Lipoic acid metabolism	0.0571429	2	35	0.0571429	11	6667	0.00142957	0.0185845	34.6338	LOC9634616;LOC9654160	ko00785
ko00591	Linoleic acid metabolism	0.0571429	2	35	0.0571429	27	6667	0.00865551	0.0750144	14.1101	LOC9634987;LOC9641986	ko00591
ko00640	Propanoate metabolism	0.0571429	2	35	0.0571429	54	6667	0.0323083	0.151551	7.05503	LOC9629767;LOC9652680	ko00640
ko00592	alpha-Linolenic acid metabolism	0.0571429	2	35	0.0571429	66	6667	0.0465783	0.151551	5.77229	LOC9634987;LOC9641986	ko00592
ko04814	Motor proteins	0.0857143	3	35	0.0857143	157	6667	0.0484063	0.151551	3.63985	LOC9637704;LOC9659672;LOC9661872	ko04814
ko03060	Protein export	0.0571429	2	35	0.0571429	68	6667	0.049147	0.151551	5.60252	LOC9631219;LOC9651939	ko03060
ko00061	Fatty acid biosynthesis	0.0571429	2	35	0.0571429	70	6667	0.0517665	0.151551	5.44245	LOC9629767;LOC9652680	ko00061
ko00130	Ubiquinone and other terpenoid-quinone biosynthesis	0.0571429	2	35	0.0571429	77	6667	0.0613172	0.151551	4.94768	LOC9641339;LOC9649110	ko00130
ko00945	Stilbenoid, diarylheptanoid and gingerol biosynthesis	0.0571429	2	35	0.0571429	77	6667	0.0613172	0.151551	4.94768	LOC9633517;LOC9646676	ko00945
ko00330	Arginine and proline metabolism	0.0571429	2	35	0.0571429	82	6667	0.0684816	0.151551	4.64599	LOC9630237;LOC9651810	ko00330
ko00941	Flavonoid biosynthesis	0.0571429	2	35	0.0571429	83	6667	0.0699468	0.151551	4.59002	LOC9633517;LOC9646676	ko00941
ko00940	Phenylpropanoid biosynthesis	0.114286	4	35	0.114286	322	6667	0.0863607	0.172721	2.36628	LOC9633517;LOC9641339;LOC9646676;LOC9649110	ko00940
ko02010	ABC transporters	0.0571429	2	35	0.0571429	99	6667	0.0947151	0.175899	3.8482	LOC9632613;LOC9648297	ko02010
ko03008	Ribosome biogenesis in eukaryotes	0.0571429	2	35	0.0571429	126	6667	0.14108	0.237844	3.02358	LOC9631459;LOC9654370	ko03008
ko00950	Isoquinoline alkaloid biosynthesis	0.0285714	1	35	0.0285714	30	6667	0.146366	0.237844	6.34952	LOC9635945	ko00950
ko00620	Pyruvate metabolism	0.0571429	2	35	0.0571429	151	6667	0.187493	0.286754	2.52299	LOC9629767;LOC9652680	ko00620
ko04130	SNARE interactions in vesicular transport	0.0285714	1	35	0.0285714	58	6667	0.264057	0.381416	3.28424	LOC9648833	ko04130
ko04144	Endocytosis	0.0571429	2	35	0.0571429	205	6667	0.292702	0.387946	1.8584	LOC9658793;LOC9663249	ko04144
ko00350	Tyrosine metabolism	0.0285714	1	35	0.0285714	67	6667	0.29842	0.387946	2.84307	LOC9635945	ko00350
ko00860	Porphyrin metabolism	0.0285714	1	35	0.0285714	79	6667	0.341822	0.423208	2.41121	LOC9631287	ko00860
ko03440	Homologous recombination	0.0285714	1	35	0.0285714	90	6667	0.379308	0.448273	2.11651	LOC9631653	ko03440
ko03018	RNA degradation	0.0285714	1	35	0.0285714	153	6667	0.557216	0.622118	1.245	LOC9655257	ko03018
ko04016	MAPK signaling pathway - plant	0.0285714	1	35	0.0285714	168	6667	0.591627	0.622118	1.13384	LOC9638162	ko04016
ko03013	Nucleocytoplasmic transport	0.0285714	1	35	0.0285714	171	6667	0.59819	0.622118	1.11395	LOC9647780	ko03013
ko04075	Plant hormone signal transduction	0.0285714	1	35	0.0285714	212	6667	0.678245	0.678245	0.898518	LOC9638162	ko04075
